# Supplementary material for: H3K4me3 regulates RNA polymerase II promoter-proximal pause-release
Source: Nature. 2023 Mar 1;615(7951):339–48. doi: 10.1038/s41586-023-05780-8 (PMC9995272; doi:10.1038/s41586-023-05780-8)
Supplement: Supplementary file 4 — Supplementary Table 1: primers and oligos used for gene editing, ChIP–qPCR and RT–qPCR analysis in this study. Supplementary Table 2: antibodies used in this study. Supplementary Table 3: MS identification of proteins associated with initiating RNAPII. Supplementary Table 4: APEX2 MS identification of RNAPII neighbourhood interactions [file 41586_2023_5780_MOESM4_ESM.xlsx]

## Sheet: Table S1. Oligos
Homology arm
Dpy30 left homology arm	DPY30-mAID Knock in	ACCAGTTGCCATGAGTGCATCTGTGTGCTAATGTTGCTGGTGGCATGTCCTTTCTTTACTTGTTCTTTTGCTGGAGGACAGTACTTAGGAAACTATACACACTGTAGGCATATAGCTTGATGAGGTTTTTTTGTTTTTTGTCTTTTGAGACAGGGATTCTCTGTGTAGCCCTGGCTGTCCTGCAACTCACTCTGTAGATCAGGCTGGCCTCGAACTCAGAAATTCGCCTGCCTCTGCCTCCCAAGTGCTGGGATTAAAGGTGAGCGCCACCACCCGCCTGGCGTTTGCTTTTGTTTTTAAAAAGGTTCTCATTGTGTAGCTCTGCCTGGCCTGGAACTGGCTATGTAGACTAGCTAGCCTTAATTCCCAGAGATCTGCCTGCCTGTCTCCAGAAAGCTA…
Dpy30 right homology arm		TGATTTCTTGGGAAGAGAAGAAACATTTGGTTGCTACTGTAGATTTACATGATTACGAGGCAGCTTTAATTGCCATGATTCCCCTCCCCACTCTGGACGCCTAAGAACCTTCAGGACCACAGACCTCACTTCTGGAGTTGCAGAAGAGAGCATATCCCTGTCTGATTTAATCACCATACTTATTTAATGAGTATCATCTGTGCAATTTTTTTCTCAGATTGTCTTTTACTTTGTTTTTAAAAAGACCTTCAAAATAAACTGTTAAAACACCTTTATTTTATAGTTGTTGTATATGACAAGTATTTTTTTTCCAGGAATTGCTTGTATTTTTGAACGTGGTAACTTGCAGTAATGACATAACAGCCACCATGTTCGTTATTTTGCTTAAATGATCTCTTG…
Rbbp5 left homology arm	RBBP5-FKBP Knock in	CGGGAGCAGTCAGTGAAAGAGGTAAATGAACTGAGTCATCTAGACTGTATTCTGTTATCTTAAGATTTAAATCAACTCAGGAGATTTCCTTGTGTTTTATATTGAAGGAGATTTGAAAAACAAGTACCAAATACCAAGGTATCTTTTGAAATTATGAAGTTTAACTTTTAAAAATATAGCATTTAATAGAAAGCTTGTATCTTGTCTTAATTTCAGTCTATCCTCAGCAAATGTGACTGTTTTCATTATCAGTTTTCATTTATAGATTAGAACTTCATTTTAAAAGTAACATTGGGGGGAGTAACATTCACATAACTTTATAAATGAGCGCCTTTCTTTTATTACTTAAGCAGCTAACTGTCCCCATTCCCCCCCTCCAGGCATTGTGTTACCCTCATT…
Rbbp5 right homology arm		AGACCGTGGAACCCTTGGTTCTTCTCACTCTGTCATCAGGTAGCCTTTGGACAGCGTGGCCAATCATCTGAGATTGGCTTTAGTTGAAAACAAAGGCCTCTGCCTCCCACCCAGGAGGTGAAGGAGTGGATTTTGTGTTTGAATGAGGAAGTGAATTATGGAAGAAGAGCACACGGCCCTGCCTTCCTTTCAAGCAGAAGTCCAAACAGGCTCTCAGGAACGCGGATGCGCGAAGACGGCAGGAGGCTTGACCCACTTCAACTTCACACCAGGTTGTGTTGCTGGTGAAGAGTGCCCGTGTTTTGTTCACCTAACTGTTGGAGTCCCATCTTTGGACGTGTCATTTCCCATGTCCTGCTTGCCTTCCGTCCTCCATGCATGTCCTCGAGTGACTTGTTC…
Ints11 left homology arm	INTS11-FKBP Knock in	GAGATGGTGCAGGGTATGAAGGGCAGACTCTGGGGCATGGGCCGAGGGAGGCAGGTAACTGGTGGCTTGTGTTGATTGCATTATTCTGTTCCTCACAGGACTGTTGCCTGAAGCCAAAAAACCTAGGCTTTTACATGGCACCCTAATTATGAAAGACAGTGTAAGTGTACAAACAGTGGTAGGGTGGGTATTGCGTTCATTACTTTCTGTGACCTGTTTGCCTTTGCCCCACAGAATTTCCGGCTGGTATCCTCAGAGCAAGCCCTGAAGGAGCTGGGCCTGGCAGAGCACCAACTTCGCTTCACCTGTCGTGTGCACCTGCAGGACACACGCAAAGAACAAGAAACAGCTTTACGTGTGTACAGCCATCTCAAGAGGTGCGCCCTGGCCTTTTCCTAC…
Ints11 right homology arm		TAGCATGTATCCACCAGGAATCCACTGCTCTTGTCTCTTGCTGTTCTCCCAGCAGGACCAGGGCTTCGGCCGAGAGGCGGGTGCCCTGAGTAAATGGGAGACCATGACTGGATTACAGACCCCGTTCTAGGGATAAGATCAGAGTCATAGGCTGGCTAAAGTAATAAACAGACCTTTTTGTTCTCTATGTCTTTTATTCCTACTCTCTGCCCCAAGAAAACAGGGTTCCCAGAAAAATGGGGTTTTTACAGCTTTTGACTGCCTGGTACCCCATGTTGTTCCCTTTAGTGACAAAGGGATGTCCAGGGTAGAGAGCCCGGGGAAGTGGTAGCTGCTGGAAGGTAGGCAGGACTGCCAGAGCCCTACATAGCTGTAGATTAATCTCTGCCGAGCACAATA…
Polr2a left homology arm	RBP1-APEX2 Knock in	GTTCAGGATCCCGGTTACTTATTTATTCGTTACCCCTTTTCTTCTTCCTCCCTCCCAAAACCTCCTCCTCTCCTCCCTTCTTTTGTTTCCTTTTTGGGAGCCGACGAATCTCCGGAAAGGGAGAAAAGGCTTTCTTTCAGCCCTTTTCGTTCCTCTGCCTTCCCCCCCCCTTCCCCCCTCCCCCACCTTTCCCTCCTCCAGCCTTTCCCTCCCTATCCCGGGAGGTCTTTCCTGGTGGCCGCCCGGACGGGTTCTGAGCACTTAGGCGGCGGTGGCGCAGGCTTTTTGTAGCGAGGTTTGCGCCTGCGCAGCGCGCCTGCCTCGCC
Polr2a right homology arm		ATGCACGGGGGTGGCCCCCCCTCCGGGGACAGCGCATGCCCGCTGCGCACCATCAAGAGAGTGCAGTTCGGAGTCCTGAGTCCGGATGAATTGGTAAGATAGTCCGCCCGTCTCTCTGCTATGCCTTTGGCTGATGATCCTCTGGGAAGATGGGTCAGTGATGCTGATGTTGTGCGGGGGTCCAGCCTTCAAAAGTTAAATTATGCCAGGACTTAAACAAGCGAAATGCTATGCCTGAGATGAGTGCTTGACTGGACAGAGAAGAAAGATGTTTCCATACTTGAGCATTGCTGCGGTTCAACGAGACAGGGTTGAAAGTTGTACAGGAAGTGGATCCCCAGTTTTAGTTCTTTCACCAATATTGAGCATCCTGCTATGTGACAGTAATCAGACACTAGG…
Oligonucleotides for knock-in or knock out
Dpy30_KI_mAID_CTD_sgRNA_F	DPY30-mAID Knock in	CACCGGTTAGAGAGGTGATCTGGA
Dpy30_KI_mAID_CTD_sgRNA_R		AAACTCCAGATCACCTCTCTAACCC
Rbbp5_KI_FKBP_CTD_sgRNA_F	RBBP5-FKBP Knock in	CACCGCAGAACTGCTGTGAAGACCG
Rbbp5_KI_FKBP_CTD_sgRNA_R		AAACCGGTCTTCACAGCAGTTCTGC
Ints11_KI_FKBP_CTD_sgRNA_F	INTS11-FKBP Knock in	CACCGCCTGGTGGATACATGTCAGC
Ints11_KI_FKBP_CTD_sgRNA_R		AAACGCTGACATGTATCCACCAGG
Polr2a_Nt_ATG_sgRNA_F	RPB1-APEX2 Knock in	CACCGCCTGCCTCGCCATGCACGG
Polr2a_Nt_ATG_sgRNA_R		AAACCCGTGCATGGCGAGGCAGGC
Kdm5a_KO_sgRNA1_F	KDM5AB dKO	CACCGTGAAGTCAGGATTACCACC
Kdm5a_KO_sgRNA1_R		AAACGGTGGTAATCCTGACTTCAC
Kdm5a_KO_sgRNA2_F		CACCGTAATGACAAGGTTGTTACA
Kdm5a_KO_sgRNA2_R		AAACTGTAACAACCTTGTCATTAC
Kdm5b_KO_sgRNA1_F		CACCGACTTTTTTCTTTAAAATAC
Kdm5b_KO_sgRNA1_R		AAACGTATTTTAAAGAAAAAAGTC
Kdm5b_KO_sgRNA2_F		CACCGCATCTGCCTGCAAACAAAG
Kdm5b_KO_sgRNA2_R		AAACCTTTGTTTGCAGGCAGATGC
Plasmid
pUC19 cloning vector	Knock in donor plasmid	Addgene 50005
pcDNA3 Connexin43-GFP-APEX2	APEX2 backbone	Addgene 49385
espCas9(1.1)-T2A-mCherry/EGFP	CRISPR-Cas9	A gift from Dr. Ian Chambers, Centre for Regenerative Medicine, University of Edinburgh
Primers for ChIP-qPCR
Intergenic_F	ChIP-qPCR	AAGGGGCCTCTGCTTAAAAA
Intergenic_R		AGAGCTCCATGGCAGGTAGA
Nanog_TSS_F		GGCCTTCAGATAGGCTGATT
Nanog_TSS_R		TCAAGAAGTCAGAAGGAAGTGAG
Sox2_TSS_F		CGCCGGAAACCCATTTATTC
Sox2_TSS_R		GCCTTGACAACTCCTGATACT
Pou5f1_TSS_F		CTGGAAGACACAGGCAGATAG
Pou5f1_TSS_R		TAGGGACGGTTTCACCTCT
Klf4_TSS_F		AGCAGGACCTACCCTTTAAATC
Klf4_TSS_R		TCCCACAGAAAGAGCAAGAC
Hoxa4_TSS_F		GTTAGACTGCGGGTCCTTTC
Hoxa4_TSS_R		AGGGTCTGCCTCTTGGT
Ppox_TSS_F		GCTCCATAAACAGCTCCTTGA
Ppox_TSS_R		CGGGAAAGCCTGAAACTAGAG
Pura_TSS_F		GAACGGCGGCAAGGGAT
Pura_TSS_R		CTCCTCGTTGCTGCCTCAC
Trim28_TSS_F		GCGCGAGTGTCTCAGAAG
Trim28_TSS_R		CAGGCGCTGTCGAGATG
Utf1_TSS_F		GCTCAGGGATGCTGCTT
Utf1_TSS_R		AAGTAGCGAAGGCATCAGAC
Lin28a_TSS_F		AAGCTCGAACCTGCAAACT
Lin28a_TSS_R		TTGCCTCCGGACTTCTCT
Nanog_enhancer_F		CCCTTAAGGCAGACAGAAGTAG
Nanog_enhancer_R		AAGTGCTGGGACAGAGAAAG
Primers for RT-qPCR
18S_qF	RT-qPCR	GTAACCCGTTGAACCCCATT
18S_qR		CCATCCAATCGGTAGTAGCG
Kdm5a_qF		GATGGTCAAAGAAAGATGTTGCC
Kdm5a_qR		GAACGGACTGCTCCAGAAC
Kdm5b_qF		GCTCTGATGGAGAGCAAAGA
Kdm5b_qR		GCAAATCTGAGAGACTGCAAAG
Pou5f1_qF		CAGCAGATCACTCACATCGCCA
Pou5f1_qR		GCCTCATACTCTTCTCGTTGGG
Nanog_qF		GAACGCCTCATCAATGCCTGCA
Nanog_qR		GAATCAGGGCTGCCTTGAAGAG
Klf4_qF		GTTTTTAATCTTCGTTGACTTTGGG
Klf4_qR		CAGCCATGTCAGACTCGCC
Sox2_qF		AACGGCAGCTACAGCATGATGC
Sox2_qR		CGAGCTGGTCATGGAGTTGTAC
Gata6_qF		CAAAAGCTTGCTCCGGTAAC
Gata6_qR		TGAGGTGGTCGCTTGTGTAG
Pax6_qF		TACCAGTGTCTACCAGCCAAT
Pax6_qR		TGCACGAGTATGAGGAGGTCT
T_qF		CCCTATGCTCATCGGAACAG
T_qR		TCCGAGGCTAGACCAGTTAT

## Sheet: Table S2. Antibodies
Target	Source/Cat No.	Application
anti-FLAG M2 Affinity gel	SIGMA #A2220	50μl for each IP
anti-mini-AID-tag	MBL #M2140-3	1:500 for WB
beta-ACTIN	Abcam #ab6276	1:10000 for WB
BPTF	Abcam #ab72036	1:1000 for WB
BRD4	Abcam #ab128874	1:1000 for WB; 2μg for ChIP
CDK7	Santa Cruz #sc-7344	1:500 for WB
CDK9	Santa Cruz #sc-13130	1:500 for WB; 2μg for ChIP
CHD1	Santa Cruz #sc-271626	1:500 for WB
CHD4	Abcam #ab240640	1:1000 for WB
DPY30	Bethyl Laboratories #A304-296A	1:1000 for WB; 2μg for ChIP
H3	Abcam #ab1791	1:10000 for WB
H3K36me3	Active Motif #61022	1:2000 for WB; 1μg for ChIP
H3K4me1	Cell Signalling #5326S	1:2000 for WB; 1μg for ChIP
H3K4me2	Cell Signalling #9725S	1:2000 for WB; 1μg for ChIP
H3K4me3	Cell Signalling #9751S	1:2000 for WB; 1μg for ChIP
HA-tag (C29F4)	Cell Signaling #3724S	1:1000 for WB; 2μg for ChIP
HEXIM1	Cell Signaling #12604S	1:1000 for WB; 2μg for ChIP
INTS11	Atlas Antibodies #HPA029025	1:2000 for WB
KDM5A	Cell Signaling #3876T	1:1000 for WB; 2μg for ChIP
KDM5B	Helin Lab. Home made #Dain78	1:5000 for WB; 2μg for ChIP
NELFA	Santa Cruz #sc-365004	1:500 for WB; 2μg for ChIP
NELFE	Santa Cruz #sc-377052	1:500 for WB
Pol II	Santa Cruz #sc-899; Abcam #ab817; Cell Signaling #2629S	1:1000 for WB; 2μg for ChIP
Pol II (phospho S2)	Active motif #61984	1:1000 for WB; 2μg for ChIP
Pol II (phospho S5)	Abcam #ab5131	1:1000 for WB; 2μg for ChIP
RBBP5	Bethyl Laboratories #A300-109A	1:1000 for WB; 2μg for ChIP
SPIN1	Abcam #ab118784	1:1000 for WB
SPT16	Santa Cruz #sc-377028	1:500 for WB
SPT6	Cell Signaling #15616S	1:1000 for WB
SSRP1	Cell Signaling #13421	1:1000 for WB
TAF3	Abcam #ab188332; EMD Millipore #07-1802	1:1000 for WB
INTS11	Atlas Antibodies AB #HPA029025	1:1000 for WB
INTS4	Invitrogen #PA5-76910	1:2000 for WB
INTS10	Proteintech #15271-1-AP	1:2000 for WB
INTS13	Proteintech #19892-1-AP	1:2000 for WB
INTS14	Atlas Antibodies AB #HPA040255	1:2000 for WB
TFIID (TBP)	Santa Cruz #sc-421	1:500 for WB
FITC-conjugated goat α-Rabbit IgG antibody	Invitrogen #F-2765	1:500 for Flow

## Sheet: Table S3. RNAPII IP MS
Protein	Genename	log2FC_DMSO.RNAPII.vs.IgG	log2FC_Auxin.RNAPII.vs.IgG	log2FC_Auxin.RNAPII.vs.DMSO.RNAPII
P62488	Polr2g	21.5417	21.1704	-0.371354
Q9D032	Ssbp3	15.3674	13.0968	-0.165703
P01837	Igkc	12.8611	12.9343	0.116236
O08740	Polr2j	9.26041	6.65428	-0.259261
Q6P6I6	Polr2m	6.79189	6.77144	-0.0607384
Q8R0A0	Gtf2f2	6.38082	6.07731	0.223467
P08775	Polr2a	6.20103	6.22525	0.0921824
P10711	Tcea1	5.72202	4.93846	0.0894795
Q3TLD5	Uri1	5.6481	5.57317	-0.251484
P59048	Pdrg1	5.63926	5.59577	-0.125674
Q80UW8	Polr2e	5.55693	5.65806	0.0551576
Q923G2	Polr2h	5.28279	5.27991	0.0127121
Q9WTZ0	Uxt	5.24885	5.38051	-0.112995
Q7TSG2	Ctdp1	5.24572	5.31896	0.270738
P62915	Gtf2b	5.14799	5.56081	0.303563
Q3THK3	Gtf2f1	5.07417	5.0059	0.0642357
P23881	Tcea3	5.04737	5.04846	0.237892
Q8CFI7	Polr2b	4.98908	5.11403	0.0555438
Q8VC34	Rpap2	4.93921	5.47471	-0.359641
Q9D7M8	Polr2d	4.82675	4.91945	-0.0729701
Q9D706	Rpap3	4.75605	4.49147	-0.260502
Q8VCE2	Gpn1	4.60721	7.3016	-0.00766259
Q03958	Pfdn6	4.44643	4.22885	-0.125738
P97760	Polr2c	4.42424	4.35528	-0.14417
Q8VID5	Recql5	4.09849	3.9898	0.0509873
P62876	Polr2l	3.79709	3.76188	-0.114436
Q9WTM5	Ruvbl2	3.79003	3.5554	-0.234613
P60122	Ruvbl1	3.60527	3.45739	-0.188827
Q9D3W4	Gpn3	3.55507	3.83524	-0.148786
Q61545	Ewsr1	3.47835	3.56143	0.323234
Q62383	Supt6h	3.37071	3.41267	0.0590554
O70591	Pfdn2	3.28421	3.34581	-0.0196565
Q8BGF3	Wdr92	3.1794	3.06891	-0.272638
O55201	Supt5h	2.77471	3.03204	0.132395
Q8K2T8	Paf1	2.47603	2.58098	-0.00360651
Q9JIF0	Prmt1	2.23295	2.26483	-0.112433
Q8CI61	Bag4	2.10752	2.0372	-0.207239
Q8VDM6	Hnrnpul1	1.73809	1.91173	-0.111437
Q80TM9	Nisch	1.57927	1.42428	-0.320159
P09803	Cdh1	1.57665	1.67514	-0.32414
P56959	Fus	1.5639	1.81381	-0.0796175
Q62189	Snrpa	1.45139	1.7847	-0.0955058
Q62376	Snrnp70	1.43612	1.51929	-0.238228
Q60865	Caprin1	1.43417	1.84609	0.170315
P97855	G3bp1	1.36324	1.72324	0.167338
Q8CHP5	Pym1	1.34375	1.66895	0.0966636
Q9ERU9	Ranbp2	1.30854	1.30397	-0.0350823
P26231	Ctnna1	1.299	1.04405	-0.253279
O70551	Srpk1	1.29372	1.40075	-0.0422072
P43276	Hist1h1b	1.24565	1.62971	-0.407372
Q8BJW6	Eif2a	1.24455	1.48918	0.22787
Q8BVY0	Rsl1d1	1.22307	1.50705	0.0202154
Q8C2Q3	Rbm14	1.15327	1.2774	-0.0876712
P97379	G3bp2	1.14873	1.45362	0.128821
Q9CXY6	Ilf2	1.13105	1.2344	-0.0365868
Q9DBR1	Xrn2	1.11523	1.30135	0.0312531
Q8VEK3	Hnrnpu	1.1042	1.39396	0.0954211
Q99020	Hnrnpab	1.09058	1.32132	0.0379648
P07901	Hsp90aa1	1.08543	0.838409	-0.202761
Q8K363	Ddx18	1.06532	1.1025	-0.113313
Q9Z1X4	Ilf3	1.05999	1.0933	-0.0284047
Q9JIK5	Ddx21	1.05928	1.29092	0.223178
Q61656	Ddx5	1.05118	1.41295	-0.0692632
P09405	Ncl	1.04871	1.3544	0.0919147
Q61510	Trim25	1.04235	1.08888	-0.111057
Q921F2	Tardbp	1.03899	1.20068	0.127581
Q9CX86	Hnrnpa0	1.03897	1.18422	-0.117242
E9Q8D0	Dnajc21	1.03425	1.19777	0.218549
Q7TMK9	Syncrip	1.02162	1.38897	0.300018
Q501J6	Ddx17	1.01311	1.07243	-0.37349
Q9JKB3	Ybx3	0.984534	1.19626	0.117263
P49312	Hnrnpa1	0.97702	1.28655	-0.0227622
P32067	Ssb	0.968365	1.27466	0.103693
Q9CQE8	RTRAF	0.965167	1.10814	0.124167
O88477	Igf2bp1	0.95841	1.25985	0.0261844
Q922K7	Nop2	0.946442	1.28636	0.096424
Q8CI11	Gnl3	0.942233	1.03984	-0.130101
Q08288	Lyar	0.928437	1.21944	0.14239
Q9CPN8	Igf2bp3	0.923161	1.19996	0.167944
P62960	Ybx1	0.918967	1.17135	0.0989277
Q60668	Hnrnpd	0.900113	1.28966	0.296787
Q9DBE9	Ftsj3	0.894308	1.13208	-0.0606124
Q8BG05	Hnrnpa3	0.888428	1.07538	0.0908864
Q91VR5	Ddx1	0.882604	1.02245	0.0308379
Q7TPV4	Mybbp1a	0.875097	1.02452	-0.102011
Q6ZQ58	Larp1	0.827542	1.01591	-0.0901114
O70133	Dhx9	0.811387	1.01411	-0.0507883
Q6A0A9	FAM120A	0.803236	1.08974	0.121323
Q1PSW8	Trim71	0.793306	1.02653	0.217903
Q80VD1	Fam98b	0.765459	1.00909	0.107822
O54825	Bysl	0.734311	1.193	0.210485
Q00PI9	Hnrnpul2	0.658957	1.08298	0.0628006
P62806	Hist1h4a	0.591411	1.34797	0.0834464

## Sheet: Table S4. RNAPII APEX2 SILAC
Proteins	Genenames	Steady-state Neighborhood?	IAA2h_nLogP	IAA2h_Log2FC	IAA8h_nLogP	IAA8h_Log2FC	IAA24h_nLogP	IAA24h_Log2FC	IAA48h_nLogP	IAA48h_Log2FC
Q3UV17	Krt76	yes	6.56489	-15.9229	7.01944	-15.9481	5.5145	-16.282	5.70678	-15.989
Q3UEM7;Q3UER8;Q8VCM7	Fgg	yes	5.86853	-15.6545	7.73255	-15.6928	6.78115	-15.3451	8.95405	-15.4689
P97298;B7ZC25	Serpinf1	yes	6.62891	-14.9451	8.94544	-14.951	0.745592	-6.83789	6.86316	-15.0498
Q64374	Rgn	yes	6.691	-14.5295	6.96777	-14.3624	7.46124	-14.7667	7.1795	-14.4753
P16125;D3Z7F0;A0A0N4SVV8	Ldhb	yes	6.64166	-14.4151	9.21741	-14.67	7.55628	-14.3021	7.741	-14.1426
Q543J5;P32261;A0A0A6YWH7;A0A0A6YXS8;A0A0A6YX49	Serpinc1	yes	7.51858	-12.6542	8.39204	-12.7697	7.08539	-12.9712	5.07508	-13.9833
Q3V3W7;Q8BH61;Q3TQH1;Q3UV95;Q3TYT5;Q6NXZ8;Q3TYY6;Q3T9M7;P49222	F13a1;Epb4.2;Epb42	yes	7.65963	-12.163	3.42289	-12.2147	0.934876	-8.49112	4.86452	-12.7515
Q9Z1R3	Apom	yes	0.935106	-7.60466	0.934554	-7.56599	6.19178	-11.5913	7.43413	-12.3491
E9Q1Y3;E9Q414	Apob	yes	4.18112	-16.1989	4.26992	-16.5237	1.232	-12.6673	0.920512	-11.1766
Q7TQ15;Q99LT0	Dpy30	yes	6.72792	-11.1529	6.01211	-10.6509	10.3445	-10.8873	5.35876	-11.1136
Q9WVA4	Tagln2	yes	1.42434	-9.52546	1.42338	-9.94889	6.85771	-12.8342	1.59735	-10.9907
B2RTL6;Q9Z1T2	Thbs4	yes	0.935042	-7.54283	5.22375	-12.1352	0.935034	-8.09482	0.933129	-8.6413
Q9QXA3;F2Z4A3;A0A087WRT4;A0A1L1SQU7	Fat1	yes	0.427243	-4.54895	1.14976	-9.5937	7.4508	-13.344	0.7908	-8.42861
Q6NXX6;K3W4T3;Q9Z1G4-3;Q9Z1G4-2;Q9Z1G4;Q3TY98;Q3TXT5	Atp6v0a1	yes	1.57644	-14.0529	1.67084	-14.277	0.999582	-9.39537	2.86447	-4.55235
Q8K4K8;P20108	Prdx3	yes	7.836	-12.1352	7.52223	-12.6034	0.934681	-8.74002	0.427243	-4.38711
P11352;A0A0A6YVV2;A0A0A6YY34	Gpx1	yes	4.27874	-12.1163	6.11971	-12.2779	5.64808	-11.6969	0.427243	-4.13416
A0A1B0GRC0;A0A1B0GSI7;P02463	Col4a1	yes	0.935102	-8.64913	4.07185	-12.164	0.934666	-8.35443	0.427243	-3.77229
A8Y5J3;Q9CWS4	Cpsf3l	yes	3.85107	-5.14097	4.13641	-5.34911	3.02855	-4.68434	0.691902	-2.61611
A0A2R8VHP9;Q3TT81;A0A2R8VKF0;A0A2R8VHN3	Pcbp2	yes	1.00199	-8.99272	6.81255	-13.5064	0.608983	-5.42603	0.016539	-0.299268
Q5M9P7;Q3UD53;Q9CR86;Q3U434	Carhsp1	yes	7.60308	-11.9064	0.935089	-7.94776	0.931628	-7.76307	0.00154312	-0.0264371
Q9CYL5;B1AWD6	Glipr2	yes	0.935071	-8.52915	6.164	-11.7247	1.04641	-8.59161	0	0
Q5HZJ8;Q3TJ51;Q8C338;O88844;Q0QER9	Idh1	yes	0.73093	-5.92529	0.70478	-5.80842	0.324828	-4.31514	0.0187995	-0.351082
Q91V28;Q3UAG2;Q9DCD0;Q91YT9	Pgd	yes	6.359	-13.1673	1.2253	-8.79464	0.427243	-4.27421	0.935088	-8.0276
Q9JKB1;A0A2I3BQ39;B2RTM4;P58321;Q8BWQ9	Uchl3;Uchl4	yes	7.61085	-13.0298	0.935106	-8.64536	0.423921	-4.21509	0.502057	-4.34816
Q7TMM9	Tubb2a	yes	0.999664	-8.37515	1.03322	-8.41258	0.291309	-4.12417	6.28585	12.4079
Q505A8;P62892	Rpl39	yes	0.935078	-8.18967	6.83789	-12.27	0.427243	-4.09	0	0
Q6ZPJ3	Ube2o	yes	0.934174	-6.73355	4.76377	-11.3541	0.245442	-3.22178	0.427243	-3.5896
Q78XF5	Ostc	yes	0.907967	-7.79707	0.827664	-7.27225	0.273989	-3.01447	0	0
Q3UKF5;Q3UE92;Q6P1B1;Q8BKH1;A0A494BBG8;Q3TL27;S4R1I3;Q8VDK8;Q8BV43	Xpnpep1	yes	1.42577	-10.8785	0.692654	-6.16309	1.66775	-2.45475	0.485183	-5.13012
P55264;P55264-2;Q8BMC5;A0A286YCD7	Adk	yes	1.16494	-8.82468	1.22918	-9.47278	1.67687	-1.29755	0.481688	0.530853
Q6PGB6-2;Q6PGB6;Q6PGB6-4;Q6PGB6-3;Q6PGB6-5	Naa50	yes	0.351473	-4.88427	0.642628	-5.46137	1.60295	-0.818209	0.0246011	0.441388
Q3TU85;Q3TAI8;Q61696;P17879;A1E2B8	Hspa1b;Hspa1a	yes	0.63567	-5.70357	0.815205	-6.48245	1.41168	-0.689363	0.191548	0.280492
Q3TJN1;Q9CXX6;Q8CBC8;Q3TKJ1;P24288;E9Q4K3;B2KFA8	Bcat1	yes	1.1299	-8.96281	0.657538	-5.35858	0.57175	-0.541904	0.471939	-4.38516
A0A0J9YU62;O88712-2;O88712;A0A0J9YUM4;A0A0J9YVI3;A0A0J9YUR5	Ctbp1	yes	6.12307	-11.3863	0.934508	-7.81619	0.0338985	-0.514694	0.0146375	-0.28338
A0A1L1SRG5;Q52L78;P23927	Cryab	yes	6.79026	-12.1015	7.28945	-11.7528	0.1977	-0.246257	0.427243	-4.18569
Q642K0;A0A1W2P6F6;A0A1W2P7Q9;Q60605-2;Q60605;Q3TIG9;A0A1W2P6G5	Myl6	yes	0.658831	-5.72523	5.45095	-12.4706	0.202997	-0.183225	0.84475	-1.40801
A0A0R4J140;Q5SW19;Z4YLI8;Q5SW19-3;Q5SW19-2	Cluh	yes	0.333302	-4.1559	6.3759	-11.3667	0.0109959	-0.174163	0.427243	-3.91676
A0A494BAF7;A0A494BBE7;A5GZX3;Q9CPU0;A0A494B970	Glo1	yes	9.75614	-11.2165	0.934638	-7.34527	0.00147755	-0.0225773	0	0
Q3UTI7;Q9QUR7	Pin1	yes	0.935058	-8.13123	0.93504	-7.87058	0	0	0	0
B2RR24;S4R299	Zfp236	yes	0.427243	-5.39756	0.427243	-5.41025	0	0	0	0
Q8R5C5;P61164;A0A494BB86;E0CZD4;E0CYB4;Q8R1B2	Actr1b;Actr1a	yes	1.23346	-8.97243	1.24756	-8.97006	0.000588833	0.00930405	0.933895	7.75827
Q8R1K1;Q8R1R2	Ubac2	yes	0.558698	-5.29486	0.662682	-5.887	0.00811076	0.143857	0.00203549	0.0376129
A2A815;A2A813;Q99LX0;D3K2X3;A2A817;A2A816	Park7;Dj1	yes	9.6209	-14.0718	1.32929	-10.3046	0.313282	3.28289	0.972162	-0.787491
Q3TWG5;Q8R1Q8;Q3TVT4	Dync1li1	yes	0.427243	-4.21394	0.933628	-7.94346	0.427243	4.07691	0	0
Q9QZH3	Ppie	yes	0.31113	-4.09918	0.936868	-8.34632	1.17504	9.08736	0.00770229	-0.14211
O55111;Q8VCE3;Q811I1;Q8BK55	Dsg2	yes	0.319137	-4.59719	0.37538	-5.16713	0.0261843	0.416028	0	0
Q08288;D3Z5X8;D3Z7N3;D3Z345	Lyar	yes	0.9334	-9.05539	0.555371	-5.11985	0.427186	4.36077	0.337837	4.74376
A2AD84;A2AD85;Q99JT2;D3Z359;Q7TPV1;Q3U6Y0;Q3U3T6;Q3U335;Q9Z2W1;Q99KH8	Stk26;Stk25;Stk24	yes	0.628064	-4.88727	0.344173	-5.06543	0.808642	0.328343	0.0116649	0.205358
Q543B9;Q3TCS0;Q8C6A3;Q9QUR6	Prep	yes	0.934392	-8.23449	0.384275	-4.952	0	0	0.000476375	0.00825055
F8WGG3;Q8R038;Q9JK81	Myg1	yes	4.91971	-12.4695	0.377591	-4.81782	0.00421904	-0.0697034	0	0
Q8BVV6;Q3TQR3;P59325;Q05CM5;Q3TKY2;A0A1Y7VNP4;Q05CY6;Q3TT65;A0A1Y7VJG2;Q6PHA6;Q05C65;Q05CH7	Eif5	yes	0.930344	-7.95449	0.62654	-4.68048	0.79187	-1.14591	0.00462469	-0.0732174
Q3UBQ4	Actb	yes	0.518448	-4.75745	0.455543	-4.51934	0.395237	-0.227214	1.74696	0.588927
Q6IS54	Ddx51	yes	0.934181	-8.19743	0.339223	-4.43272	0.926107	8.26559	0.450565	4.36622
Q8C576;Q6PGK3;Q9CZH1	2700097O09Rik	yes	0.729532	-5.25248	0.338272	-4.32517	0.0402197	-0.0734437	0.35916	3.87439
Q8R539;Q3TMH3;Q3TEZ2;Q99ME2	Wdr6	yes	0.480155	-4.18524	0.500375	-4.3212	0.00445728	0.0732422	0.427243	4.00622
A0A0G2JGX1;A0A0G2JEA3;Q4FJR3;Q3UBV2;Q3TP24;B8YJF9;P08071	Ltf	yes	0.427243	-4.25468	0.427243	-4.29819	0	0	0.427243	-4.34009
B0R1E3;P70349	Hint1	yes	0.980856	-8.74696	0.287245	-4.23096	0.935106	-8.389	0.411191	-4.16552
Q3UF82;P63085;O35558	Mapk1;Erk2	yes	0.931647	-7.58827	0.427243	-4.22905	0.934319	-8.2312	0	0
Q91XH5;Q64105;G3UXX3;G3UZ79	Spr	yes	1.11325	-8.53332	0.322951	-4.21663	0.00510994	-0.0857309	0	0
Q8BK29;B1AT82;Q9D0M1;B1AT84;B1AT83	Prpsap1	yes	0.932582	-8.02581	0.313152	-4.09891	0.305824	-3.0563	0	0
F6QA74;Q544Z7;P28352;D3Z124;D3Z6R9	Apex1	yes	7.06038	-11.7445	0.308037	-4.04464	0.243824	3.39986	0.25	3.27372
Q3UKB4;Q3TYS4;Q3TIS3;Q3TAW4;Q9D662;Q8CDS4;A2ANA0;Q3U2Q0	Sec23b	yes	0.353295	-4.24813	0.403322	-4.03505	0.568756	4.84512	1.0285	-1.21032
Q61081	Cdc37	yes	0.951414	-7.67193	0.427243	-3.99445	0	0	0	0
H3BK43;H3BKH6;Q9R0P3;H3BJP2;H3BLJ9;H3BJL6	Esd	yes	0.934291	-7.37924	0.427243	-3.96725	0	0	0	0
P50544;B1AR28;Q3UJR6	Acadvl	yes	0.92335	-7.90156	0.427243	-3.95331	0	0	0	0
Q8K0E2;Q8BIT7;Q6KAR6	Exoc3	yes	0.427243	-4.02263	0.290377	-3.83967	0.427243	4.19276	1.22357	9.46295
Q8K2U0;Q543X6;P47809	Map2k4	yes	0.934808	-7.6204	0.427243	-3.82641	0.0326709	-0.53993	0.934965	8.33547
A2RS23;Q11136;G3UXC5	Pepd	yes	5.44695	-11.2563	0.427243	-3.78087	0.505725	-6.86776	0.427243	-3.78762
B2RWW1;Q8C052;A0A1D5RLY6	Map1s	yes	0.934708	-7.82545	0.427243	-3.73608	0.427243	-3.74212	0	0
Q9CRF0;Q9CX65;Q9CQN9;A0A0J9YUC9;Q3TPI1;E9Q1L5;Q8BUH8	Senp7	yes	0.338976	-4.32531	0.277689	-3.71222	0.274821	-3.76	0.0124084	-0.21544
P70677;Q8BNT4	Casp3	yes	1.10971	-8.54575	0.321502	-3.66349	0.0156467	0.259469	0.427243	3.90484
A2RTT4;P61089	Ube2n	yes	0.934704	-7.41442	0.258929	-3.56385	5.89296	11.4521	0.00823392	0.158244
Q61292	Lamb2	yes	0.9351	-7.35285	0.427243	-3.54256	0	0	0.427243	-3.90106
S4R1N8;S4R2P7;S4R1T0;S4R2D5;S4R2T5;Q3TM87;Q3TAB9;A0A0A0MQN4;Q9D906;S4R1K1;S4R1U3;S4R1W9	Atg7	yes	1.04967	-7.41269	0.435062	-3.53383	0.426168	3.69704	0.427243	4.39249
Q80TM2;P26039;Q3UHS6;Q0V930;Q3TBC3	Tln1	yes	4.44999	-4.06488	3.35002	-3.52609	1.29538	-10.6934	0.748062	-6.53961
Q61171;D3Z4A4;Q5M9N9	Prdx2	yes	0.975093	-7.5832	2.77145	-3.29349	0.658812	-5.8382	0.390518	-5.80789
A0A1L1SS10;Q9Z2X8;Q3UWI4	Keap1	yes	0.796314	-6.90004	0.123263	-2.1107	0.169572	2.85413	0.427243	-5.03141
Q9D859;Q8BPG5;K7Q7T7;Q3TLP8;P63001;Q8C4N8;Q05144	Rac1;Rac2	yes	1.19874	-10.1366	1.81676	-2.04737	0.0622792	-1.17047	0.491979	-5.1943
Q922C3;Q8CCE4;A0A286YD98;Q8C598;Q4VAB7;Q60674	Nr1d2	yes	0.934603	-10.9913	0.0977338	-1.87844	0.0317381	-0.727997	0.586679	-7.07174
Q71FD7	Fblim1	yes	0.650358	-5.43411	2.48464	-1.86585	0.6832	-0.527042	0.452632	0.920533
Q3UIZ1;Q3TS38;Q3TJ71;O70475;Q3TI06;Q3TJE8	Ugdh	yes	0.767037	-6.63642	1.37798	-1.5131	0.603102	0.436051	0.366222	0.915826
Q3UB60;Q9CR16;Q8BMX6	Ppid	yes	0.684822	-5.8263	1.45449	-1.47056	0.87353	-0.474744	0.022148	0.0436249
A0A3B2WB82;Q9JK23	Psmg1	yes	1.00531	-8.05549	0.77471	-1.35645	0.290411	-0.478064	0.427243	3.58538
Q540I4;O08917;G3UYU4;Q3TJS0;G3UZZ5;G3UWW8;Q6Y9S2	Flot1	yes	0.363835	-4.89896	0.393112	-1.07133	0.00832343	-0.149394	0	0
A0A1S6GWG6;P62814;Q99KA3;Q6P6I3;Q91YH6;Q8C3L6	Atp6v1b2;Atp6v1b1	yes	1.35102	-9.78185	1.34376	-0.978651	0.962991	8.80637	4.81509	13.5637
P46660	Ina	yes	0.509417	-5.02752	0.282443	-0.899021	0.565336	-5.16585	0.00710056	0.144203
Q91VL7;Q3TWP9;Q3TM70;Q1MWP9;Q9EQP2;Q1MWP8;Q3TQ74	Ehd4	yes	5.2164	-11.6407	0.0530035	-0.869558	0.302022	4.39103	6.54824	13.3727
Q8BYA0	Tbcd	yes	0.544776	-5.08756	0.651258	-0.846457	0.447011	0.415371	1.45959	1.78318
Q3UMG6;Q9QXL8;Q05BM9;Q8BUH2;Q80UP4	Nme7	yes	0.320972	-4.19926	0.667894	-0.832869	0.0761615	-0.123819	0.427243	4.56136
O09131;A0A494BAB1	Gsto1	yes	0.412818	-4.31292	0.494276	-0.652086	1.26175	2.48888	0.646042	6.04678
Q8BVU9;Q8BV87;Q3TWG9;Q3TJK3;P19324;Q3TMD2;A0A140LHR4	Serpinh1	yes	0.809177	-6.16289	1.36159	-0.629854	0.263274	-0.269526	1.78181	2.08555
Q9CWU3;Q3TPC5;Q3TT94;Q571J7;Q6P1F6;Q8BVB4;Q6ZWR4-3;Q6ZWR4;Q6ZWR4-2	Ppp2r2a;Ppp2r2b	yes	0.934968	-8.37195	1.56055	-0.610076	0.509108	0.415423	0.00376001	0.0723031
Q3TCR7;Q3TBU6;G3X9G4;Q3T9X3;F8WIV5;P39054-2;P39054;G3UZZ3;Q9CUM4	Dnm2	yes	0.475253	-4.42614	0.259807	-0.577558	0.302194	0.412633	1.2109	0.692577
Q6PAV2-2;Q6PAV2	Herc4	yes	1.11829	-8.65798	0.228524	-0.520296	0.0631208	-0.124014	0.00712684	0.132285
Q8C7U1	N4bp3	yes	0.930749	-7.96455	0.237835	-0.518493	0.580561	0.467107	0.23615	-3.08745
Q3UHW2;Q3TT11;P51660	Hsd17b4	yes	0.964617	-8.75333	0.605273	-0.394943	0.387331	-4.01165	0.0388979	0.713516
Q91VZ1;Q3U5L3;Q9CWK8	Snx2	yes	1.05727	-8.81916	0.0210761	-0.391837	0.00224419	-0.0385208	0.1302	0.274953
Q9Z179	Shcbp1	yes	0.378751	-4.83387	0.144676	-0.364438	0.822757	0.83086	0.701441	6.39083
E9PUD2;Q8K1M6-3;Q8K1M6-2;Q8K1M6;Q3U4P3;Q8K1M6-4;A0A2U3TZ67	Dnm1l	yes	0.483326	-4.15954	0.377442	-0.308418	0.217534	-0.453595	1.87869	1.83674
Q9JKX6;A2ATT5;A0A0A6YVU1	Nudt5	yes	0.399154	-4.20615	0.451481	-0.238747	0.80211	0.850773	1.07043	1.29857
E3WH30;Q8BP27-2;Q8BP27;Q8BP27-3	Sfr1	yes	1.01474	-7.91678	0.142246	-0.213027	1.25545	0.993737	2.06547	1.07555
Q8C5R8;Q32M04	Prps1l1	yes	0.557675	-5.45733	0.195068	-0.172885	0.197831	0.212809	0.249426	0.309942
Q99J77;Q3TFB5	Nans	yes	0.331839	-4.47686	0.0853368	-0.168125	0.0342427	-0.0182889	0.356002	5.02904
D3Z7E6;Q3TJC2;Q61205;D3Z2X5	Pafah1b3	yes	0.510424	-4.12555	0.00583646	-0.096	0.0237759	0.391143	0.308983	-4.15876
Q3TGS0;Q3TT76;Q3UDR2;Q3URP6;Q3UBY9;Q3U738;Q3TWE3;Q3TIM0;Q3THC3;Q3TF72;P09103;Q3UJA8;Q3UA23	P4hb	yes	0.615237	-4.98469	0.0350031	-0.0863	0.273463	3.99835	0.815363	1.36411
Q8WTY4;E0CYY1	Ciapin1	yes	0.427243	-4.38051	0.000837236	-0.0147	0.651292	5.28971	0.57291	0.767899
E9PWC8;E9PZR3;E9QAN2;Q3V141;Q61183-4;Q61183-3;Q61183;A0A0R4J244;F7CXD5;F6VTN8;A1L349;Q61183-2;Q9WVP6	Papola;Papolb	yes	5.95655	-11.505	0	0	0	0	0.0333878	0.611982
Q8BP00-2;Q8BP00	Iqcb1	yes	5.02795	-10.1593	0	0	5.70966	11.4528	0.427243	4.37451
Q542Y0;Q64669;Q99KL8	Nqo1	yes	0.907334	-7.27309	0	0	0.00494312	-0.082763	0.427243	4.08353
P60766;Q3UL78	Cdc42	yes	0.367811	-4.42704	0	0	0.427243	-4.37609	0.427243	-4.24226
A0A5F8MPN8;P14152	Mdh1	yes	0.427243	-4.12477	0	0	0	0	0.427243	4.26577
A0A0N4SV10;Q8BWV4;A0A0N4SVC4;Q8BZY0;Q9D4V0	Etnk1	yes	0.427243	-4.10915	0	0	0.427243	3.9037	0	0
Q2M2Q8;Q3TE41;Q920Q6-3;Q920Q6-2;Q920Q6;B1AT10;Q3UWR6	Msi2	yes	0.503294	-4.62374	0.0036064	0.0586	1.90487	1.54638	0.0313189	0.556101
Q9CZU4;Q9ESC5;Q9ESC4;Q8R4A7	Eral1;Era	yes	0.421208	-5.5952	0.212164	0.10557	2.72034	0.777207	1.23353	1.11909
G3UXB4;Q3U308;D3Z2M0	Ctu2	yes	0.933918	-6.26505	0.0147252	0.219256	1.11379	8.62811	1.24989	9.62973
Q9D1E6	Tbcb	yes	0.69256	-8.25193	0.541136	0.885999	1.77901	2.00095	0.324899	4.55503
Q4FK54;P61290;A2A4J1	Psme3	yes	0.606353	-4.98525	0.3604	3.30642	0.456968	4.21594	0.549601	5.0427
F6VQH5;D3YTQ3;Q9Z130	Hnrnpdl	yes	0.432037	-4.00843	0.232092	3.32751	0.423568	-3.97503	0.284316	-4.0286
G3UZM9;Q8BWW9-2;Q8BWW9;G3UXH4;Q8BW55;Q8BWW9-3	Pkn2	yes	0.934504	-7.47308	0.427243	3.53191	0.93472	7.88812	0	0
Q5NC80;B0LAA8;Q5NC82;Q5NC81;E9PZF0;Q8R4B4;Q01768;P15532;Q5NC79	Nme1;Nme2;Gm20390	yes	0.290394	-4.01503	0.427243	3.75369	0.280037	3.95707	0.0116866	0.210523
A0A0A6YX73;Q8K1M3;P12367	Prkar2a	yes	0.508355	-4.07409	0.34943	4.99276	0.298715	3.88754	0	0
Q99N93;Q9CSU4	Mrpl16	yes	0.929979	-7.45803	0.929715	7.47616	1.18105	8.96398	0.934836	8.35173
G3UYG6;Q6Y7W8;G3UWR2;Q3TUA5;E9Q2M5;Q8C585;G3UYR9;G3UZX7	Gigyf2	yes	0.427243	-4.26688	6.17489	12.9261	0.621064	5.88137	4.55067	2.84578
Q3UJQ9;Q9D0K2;Q3U9P7;Q3UK61;Q9CRF4	Oxct1	yes	0.322731	-4.0042	0	0	0.00709736	-0.117529	0	0
Q0VBK8;Q64261;Q3U4J9	Cdk6	yes	0.427243	-3.98279	0.496431	-4.10742	0.911452	8.02699	0	0
Q6PEE8;Q80ZI8;Q8CC06;A0A5F8MPB5;Q61739-2;Q61739;Q8BR82;F6VSK8;Q3TWK2	Itga6	yes	0.436237	-3.96436	0.947087	1.34304	6.48317	13.0666	0.357092	4.87503
Q8C6E3;Q542K4;Q3UZE7;Q3TVZ1;P24270;Q3UF58;Q91XI2	Cat	yes	0.40167	-3.94733	0.114883	0.113361	0.537427	0.466871	0.307943	4.18137
Q3UIJ2;Q3TML6;Q9Z0N1;Q3UDF8;Q3U5H6;Q9CRE9;Q9Z0N2;Q9D791;A2AAW9	Eif2s3x;Eif2s3y	yes	0.374237	-3.9294	0.159331	0.40952	1.30296	1.11826	0.713365	6.40604
Q3UK24;Q8CBE3;H3BK66;Q8C8P3;Q05BF4;H3BJR7;H3BJS1	Wdr37	yes	0.427243	-3.92042	0.935085	-8.08399	0	0	0	0
Q8BH15;Q8BH15-2;Q8BH15-4;Q8BH15-3;A0A1L1SS47;A0A1L1SQF2	Cnot10	yes	0.359415	-3.91786	0.035628	0.133047	0.13587	0.427027	0.0951794	1.64714
Q8R2U5;Q3V4D5;B1AUY9;B1AUZ1;A8W660;Q9CQX6;B1AUY8;Q684Q8;B1AUY7;Q540H0;Q3UX61;Q9QY36;Q8BJV4;Q3TBP4	Naa10;Naa11;Gm16286;Ard1	yes	0.427243	-3.90921	0.00662231	0.0836	0.0305689	0.478708	0.00949971	0.177883
E9Q3P4;Q155P7;Q9QZ84	Cenpf	yes	0.427243	-3.90727	0	0	0.373543	4.76887	4.49462	13.4771
Q9DBR7-2;Q9DBR7	Ppp1r12a	yes	0.290774	-3.90368	0.935082	-7.66212	0.427243	-4.02237	0	0
A0A2I3BPY7;Q9EP71	Rai14	yes	0.447846	-3.90229	0.44468	-4.00566	0.23195	0.587765	0.280046	3.6773
O35685	Nudc	yes	0.427243	-3.88348	0.00981938	-0.171602	1.13427	9.11378	1.28992	9.80427
A0A2X0SSA9;Q8BQW4;A2AH25;Q5FWK3;Q91Z04;Q8C5A0	Arhgap1	yes	0.427243	-3.87299	0.0223245	0.378174	0.0106361	0.19032	1.03863	9.00046
Q9CQA0;A0A2R8VI75	Cenpm	yes	0.422208	-3.86096	0.568599	-4.80484	1.59702	0.90279	1.1029	1.3649
Q3TQ70;P62874;Q3U1B1;H3BKR2;H3BLF7	Gnb1	yes	0.391367	-3.84972	0.178845	-0.0886	0.0963251	0.14562	0.81344	0.973551
Q544R1;Q3UYN1;A0A1B0GRP7;Q9Z2Y8;A0A1B0GSP5;Q80ZV3;Q6P8V7;A0A1B0GRR5	Prosc	yes	0.427243	-3.8274	0.280442	3.97019	0.370538	0.77848	0.00552973	0.0971877
Q3U3C4;Q3TRJ7;Q62419;A0A3B2W7K0;Q3TJB4	Sh3gl1	yes	0.469692	-3.82632	0.921419	-7.71474	1.04739	1.48356	1.93059	1.86265
Q8BT60;Q3UJS6	Cpne3	yes	0.36544	-3.81868	0.0382396	0.110182	0.493504	0.574661	0.815345	1.27028
D3YUB9;D3Z055;G3UWS5;G3UY42;D3Z5F7;Q8CCS6-2;Q8CCS6	Pabpn1;Gm20521	yes	0.272451	-3.81324	0.00621674	0.105117	1.82162	0.601384	0.933715	8.41479
Q3U556;Q2M4G9;O88907	Pias1	yes	0.427243	-3.79762	0.427243	-3.71084	0.0294328	0.511122	0.427243	4.29768
A8Y5N8;Q91WB4	Plekhf2	yes	0.427243	-3.79445	0.0145934	-0.231712	0	0	0.427243	4.24601
Q3USC0;Q8BQM4;E9PWH6;Q8K2Q1	Heatr3	yes	0.357593	-3.7936	0.0592913	0.102896	1.2102	1.13626	0.556228	5.43374
A0A0A6YWR8;E9PVG7;A0A0A6YW53;P97820;B7ZNR9;B2RUE8;F8VPL5;A0A0A6YWM8;B7ZNR8;Q6ZQ68	Map4k4;mKIAA0687	yes	0.293687	-3.78679	0.00281766	0.0216	1.16036	0.581243	0.34628	1.55603
Q8N9S3-3;Q8N9S3;A2AF81;F6S1R2;Q8N9S3-2	Ahsa2	yes	0.386848	-3.78241	0.48562	4.29317	0.323474	4.80704	0.0294595	0.497929
Q571M0;Q811U4;F6XRI9	Mfn1	yes	0.427243	-3.76785	0.0134985	-0.231946	0.643656	5.2946	0.720058	5.91232
Q3TM92;Q91W96;Q3TI31	Anapc4	yes	0.427243	-3.75937	0.304701	-3.52747	0.934928	8.4096	0.309052	4.53878
Q7M6U3-2;Q7M6U3	Tex14	yes	0.427243	-3.7593	0.427243	-3.54254	0	0	0	0
Q3TJM4	Cenpt	yes	0.472176	-3.75882	0.00513532	-0.0867	0.158688	-1.80442	1.05506	1.75613
Q9DCD8;Q58EV4;O70435	Psma3	yes	0.427243	-3.75233	0.427243	-4.08215	0.000881902	0.0147133	0.935062	8.3088
Q80Y09;Q9WU78;Q9WU78-3;Q6ZPS9	Pdcd6ip	yes	0.427243	-3.74027	0.427243	-3.50973	0	0	0	0
Q4KL39;Q9D0T2;Q924M1	Dusp12	yes	0.427243	-3.73103	0.00250081	0.0385	0.334285	4.48664	0.927499	8.2728
Q3TYL7;Q3TU79;Q9QYJ3;Q3TIT6	Dnajb1	yes	0.427243	-3.72536	0.00500352	0.087	0.48049	4.46234	0.427243	4.45391
Q3UXU8;Q8K2X3	Obfc1	yes	0.437072	-3.72007	0.427243	3.68405	0.93506	7.72472	0.932927	8.13731
Q8BGX0-3;Q8BGX0-2;Q8BGX0	Trim23	yes	0.427243	-3.71363	0	0	0	0	0	0
Q60692	Psmb6	yes	0.292635	-3.67795	0.0425269	-0.696026	0.599667	5.23804	5.07866	14.3963
A0A140T8J4;Q9R257	Hebp1	yes	0.427243	-3.66047	0	0	0	0	0	0
Q9DCZ0;Q9D0J2;Q4FK74;Q9D3D9	Atp5d	yes	0.427243	-3.65944	0	0	0.933438	7.63795	0.0282457	0.456908
Q9WTX2	Prkra	yes	0.271074	-3.65601	0.506331	0.389901	0.290598	4.20614	1.01078	8.25057
Q7TMY2;E9Q5L3;Q9DBL1;Q3V2R9	Acadsb	yes	0.280408	-3.62067	0.00443539	-0.0733	0	0	0.0026059	-0.046203
Q60996-2;Q60996-3;Q60996-4;Q60996;Q6ZQK4	Ppp2r5c	yes	0.288745	-3.58597	0.993813	7.64383	0.00906103	0.150246	0.0193546	0.338465
Q7TQ39	gag	yes	0.385687	-3.56974	0.0013897	-0.0224	0.324434	4.21896	0.361539	4.87396
Q8K073;P62340	Tbpl1	yes	0.427243	-3.56957	0	0	0	0	0	0
Q6A0D1;Q9CRD2	Emc2	yes	0.427243	-3.53195	0	0	0	0	0	0
B2ZRS6;B2ZRS5;B2ZRS3;Q570Y9-3;Q570Y9;B2ZRS8;B2ZRS7;Q570Y9-2	Depdc6;Deptor	yes	0.2928	-3.51895	0.257923	3.0919	0.927842	7.87974	0.427243	4.1581
Q9JI11;A0A2I3BQE0;Q9JI10-2;Q9JI10	Stk4;Stk3	yes	0.427243	-3.44275	0.0100694	-0.165746	0.280881	3.87236	0.93509	8.66787
Q8CI03;Q8CI03-2;A0A2I3BRL2;Q8CI03-3	Flywch1	yes	0.331014	-3.4341	0.0881064	1.42123	0.552853	4.97016	0.0231817	0.374457
A0A0G2JFA5;A6PWK7;A6PWK8	Atrx	yes	0.427243	-3.42629	0.427243	3.49036	0.427243	3.57266	0.217073	3.10337
Q3TUY5;J3KMQ6;A0PJK9;Q9CYI0	5730455P16Rik	yes	3.93354	-3.40257	5.57717	-3.39598	0.110534	-2.17353	4.402	-3.51285
P28667	Marcksl1	yes	0.427243	-3.33866	0.240455	-3.42889	0.0203987	0.354393	0.24456	-3.56804
Q9D0M2	Cdca7	yes	0.287409	-3.29064	0.843726	-8.05259	0.0664939	1.15057	0.988831	9.07365
Q3TQP7;Q8QZT1	Acat1	yes	2.66738	-3.15099	2.16631	-1.86332	0.751888	-5.83718	1.18853	1.70811
Q8K015;B8JK52;B8JK51;Q8BI07;Q8K015-2	Cenpo	yes	0.313222	-3.12977	0.509089	4.35561	1.16738	9.25853	1.11457	8.68411
P09411	Pgk1	yes	4.79031	-3.04087	2.81349	-2.55762	2.19718	-2.05804	2.02993	-1.21284
P56391;A0A140LIU3	Cox6b1	yes	0.427243	-3.01285	0.303982	-3.60492	0.427243	3.63795	0.934115	7.74141
Q8BKT8;Q8BKT8-2	Haus7	yes	0.427243	-2.97553	0.317644	3.80242	0	0	0.3362	3.90412
E9Q4K7;A0A286YCV9;O35063;A0A286YDX6;F8VQ75;Q9EQW7	Kif13b;Kif13a	yes	0.305572	-2.85882	0.00174731	0.0242	0.242477	3.7672	1.02768	7.86218
Q4FK49;Q9D819;Q8BTY3;Q3UA53	Ppa1	yes	1.80523	-2.74559	2.31625	-1.93811	1.72776	-1.40387	1.23878	-1.70477
Q3UH17;A0A087WS56;Q3UHL6;Q3UGY5;A0A087WR50;P11276;B7ZNJ1;B9EHT6;A0A087WSN6;Q3TCF1;Q3UHR1;Q3TBB4;Q3TCL7	Fn1	yes	2.48607	-2.71239	2.03291	-1.92401	2.37407	-0.741215	1.08893	-0.398267
Q53ZU7;O08709;Q6GT24;Q6A0D0;D3Z0Y2;Q8BPD3	Prdx6	yes	4.65991	-2.67226	2.57195	-1.84516	2.90645	-1.06273	1.47475	-0.764553
Q99K20;A0A1B0GSR9;Q3UDU4;Q564E2;Q3TI99;Q3THB4;A0A1B0GSX0;P06151;Q3TCI7;Q3UIC3	Ldha	yes	2.94555	-2.64744	2.7937	-2.95584	2.88358	-2.47275	0.94608	-8.106
Q80X90	Flnb	yes	2.16281	-2.54747	1.70448	-1.4456	0.33631	-0.180936	0.392139	0.496189
Q3U6G1;E9PZC3;Q923D2;E9PZC4	Blvrb	yes	1.5515	-2.54024	1.13146	-2.48886	1.20235	-0.335202	0.000195735	-0.000611623
G3UZ26;P50431;Q9CWR5;G3UYY1	Shmt1	yes	3.9156	-2.46494	1.7213	-1.98539	1.65678	-1.38609	1.92413	-0.469617
Q9R0Q6;A0A0G2JF52	Arpc1a	yes	5.47871	-2.40934	3.63123	-2.4092	4.09745	-2.33512	4.7095	-2.43158
Q5EBQ2;Q3TGC5;P70296;D3Z1V4;D6RHS6	Pebp1	yes	1.37112	-2.23033	1.19724	-1.65997	0.847901	-1.04004	0.878077	-8.83796
Q3U5U5;Q3TF14;P50247;Q5M9P0;Q3U4D1;Q8BPI7	Ahcy	yes	3.73922	-2.22924	4.8708	-2.03285	3.7465	-1.3814	1.61874	-1.24846
Q52L50;Q99JI6	Rap1b	yes	3.01469	-2.19875	3.38541	-2.01963	5.1009	-1.23145	1.89715	-0.924098
P35700;B1AXW5;B1AXW6;Q3U9J9;B1AXW4	Prdx1	yes	5.50569	-2.08057	4.9605	-1.81533	4.18168	-0.998339	2.59972	-1.2063
S4R1E5;Q3TI34;Q5XJZ8;Q76LV0;O70325-2;O70325;O70325-3;Q3TIF2;Q8K4U7	Gpx4;PHGPx	yes	2.49875	-2.07979	0.614079	-6.03254	0.504182	-0.478336	0.000849168	-0.00180753
Q8K298	Anln	yes	0.84809	-2.06714	1.21221	-0.899204	0.390353	0.277411	0.340621	0.848934
Q9CQ43;Q9JJ44;Q8VCG1	Dut	yes	1.50193	-2.03099	0.0683224	-0.0438	0.881906	0.767701	1.17264	1.45514
A2A7S7;Q91WQ3	Yars	yes	2.52682	-2.01856	0.987236	-1.353	0.204107	-0.108987	0.321807	0.681192
Q544Y7;P18760;F8WGL3;A0A494B9A7;Q9CX22	Cfl1	yes	2.39225	-2.00071	3.08692	-1.80171	2.78033	-0.968222	0.730298	-0.331096
Q3TRJ1;Q3TJ43;Q9EQH3;Q3UQJ1;Q3TKU6	Vps35	yes	1.52876	-1.96304	1.54529	-0.844316	0.703451	-0.61769	0.0641279	-0.030707
P52480;P52480-2	Pkm	yes	5.1373	-1.92381	3.0564	-1.46465	2.47619	-0.933389	1.29648	-0.462578
P30416	Fkbp4	yes	2.46613	-1.81675	1.70849	-0.931569	0.681043	-0.277128	0.123978	-0.144385
P16045	Lgals1	yes	2.06137	-1.77859	0.698455	-0.787119	0.605514	-0.747208	0.0182062	0.0385901
P70460	Vasp	yes	1.9752	-1.77345	1.72011	-2.27448	0.295466	-0.281019	0.377173	-0.517772
Q3TJF2;Q9CZ30;Q3TW21	Ola1	yes	1.5562	-1.77336	1.39755	-0.840008	0.308977	-0.22168	0.101393	0.226456
Q62418-3;Q62418-2;Q62418	Dbnl	yes	1.78457	-1.75244	0.57824	-1.30019	0.0159781	-0.0308692	0.302667	4.53284
E9QAU4;A2AQ25;A2AQ25-2;D3Z781;A2AQ25-4;A2AQ25-3;B2RY09;A2AQ25-8;A2AQ25-9;A2AQ25-6;A2AQ25-5	Etl4;Skt	yes	0.519671	-1.72452	0.334599	-0.861462	0.343308	-0.745962	0.654072	0.745469
Q61553;A0A0G2JDU7	Fscn1	yes	2.73087	-1.71244	2.93535	-1.00234	1.26115	-0.262665	1.06226	0.482147
E9QNH6;E9Q580;Q7TQD7;P46735-2;P46735;Q3TTZ3;Q3UEQ4	Myo1b	yes	1.28993	-1.70638	1.14721	-0.944686	0.129475	-0.260134	0.00412707	-0.0738328
Q4FK36;Q9R0P5	Dstn	yes	2.57184	-1.70262	2.52424	-1.57849	2.61146	-0.617844	0.212913	-0.157829
Q02257	Jup	yes	1.20859	-1.69501	0.587767	-0.629716	0.518306	-0.636918	0.0914694	0.116729
E9PYX7;E9Q852;E9Q9C3;Q9QZQ1-2;Q9QZQ1	Mllt4	yes	1.16805	-1.63885	0.22089	-0.221012	0.68356	0.82559	0.940469	0.560566
Q6PGC1	Dhx29	yes	1.09054	-1.63613	0.774118	-0.353959	1.07008	0.981978	1.99462	1.62819
Q6S393;Q9QXS1-13;Q6S388;Q6S387;Q6S385;Q9QXS1-10;Q9QXS1-9;Q9QXS1-5;Q9QXS1-16;Q9QXS1-4;Q9QXS1-14;Q9QXS1-6;Q9QXS1-7;Q9QXS1-8;Q6S390;Q9QXS1-15;E9Q3W4	Plec	yes	1.05793	-1.6353	0.652918	-0.89477	0.663351	-0.810031	0.11177	0.0923214
Q3U344;P84078;P61205;Q8BSL7	Arf3;Arf1;Arf2	yes	3.33038	-1.62358	3.04866	-1.17074	2.15597	-0.686278	0.0855141	0.0608368
Q8R050-2;Q8R050;Q8CCV1;Q8BPH0;Q3UL02	Gspt1	yes	2.93504	-1.62309	1.33691	-1.41573	1.34001	-0.261148	0.807551	0.300308
Q5SUC8;P52624;E9Q5K7;Q5SUC6;E9Q391;F6YBT6	Upp1	yes	1.7121	-1.56783	2.32321	-1.62678	0.174412	-0.281918	1.1808	0.537125
Q3U935;Q3U5V2;Q3ULK8;Q5QJQ9;P53996-2;P53996-3;P53996;A0A0N4SVS6	Cnbp	yes	1.08808	-1.55539	0.685146	-5.3699	0.679706	-5.16011	0.0509024	0.0625985
P97807-2;P97807	Fh	yes	1.90302	-1.547	1.18745	-0.641492	0.306028	-0.140881	1.37671	1.41395
Q3TG12;Q9CZU5;Q3TI98;Q9WUA2;Q8C644	Farsb	yes	2.01043	-1.53992	0.550589	-0.798973	2.02296	1.15174	1.38531	1.67333
P34022;H7BX22;Q3U6M5	Ranbp1	yes	1.40899	-1.53131	1.4376	-0.769128	0.014243	-0.00854556	0.25828	-0.340616
Q5FWJ3;P20152;Q3V2S4;Q3TFD9;Q3U6S1;A0A0A6YWC8;Q3TWV0;Q3UAX1;Q3UD36;A4IF59	Vim	yes	1.1556	-1.52511	0.435006	-0.682028	0.114798	-0.158709	3.36314	1.33369
Q5SX50;P62962;Q8CEH8;Q3U7V7;Q5SX49	Pfn1	yes	3.08079	-1.5066	1.98932	-1.05794	1.47407	-0.573095	0.882962	-0.676821
Q3UMI7;Q3UDC8;P58252;Q6P9L9;Q3TK17;Q3TX47;Q3UZ14;Q8BMA8;Q8C153;Q3UBL9;Q3TLB1;Q3TJZ1;Q3TWX1;Q3TW58;Q3TSK4;Q3TPG2	Eef2	yes	4.48953	-1.49244	4.02391	-1.33325	2.42019	-0.851447	1.39866	-0.398846
Q8R570;B2FDF6;Q8R570-2	Snap47	yes	0.428903	-1.49092	0.0205561	0.0264	0.00952647	0.163845	0.451639	-4.4848
Q3UDE2	Ttll12	yes	1.5434	-1.47145	2.11646	-0.842012	0.698897	0.595554	0.299346	0.311501
Q3UZR8;Q99LC8;D3Z151	Eif2b1	yes	0.909763	-1.4692	0.374375	-0.401554	1.72825	1.06162	0.457326	0.701069
Q3THQ5;Q60864	Stip1	yes	1.83285	-1.45811	0.619766	-0.817285	0.406692	-0.153924	0.332753	0.45975
P07742;Q05DU8;Q6NZB3	Rrm1	yes	1.69224	-1.45792	2.66814	-0.713584	0.148349	-0.0860545	1.89035	0.354493
Q9CZD3	Gars	yes	2.82176	-1.43847	2.4332	-0.976192	2.53943	-0.593007	0.0130164	0.00589307
Q8K411-2;Q8K411;Q8K411-3	Pitrm1	yes	2.31986	-1.40219	0.798412	-0.464113	0.129035	-0.21334	1.48096	0.528149
Q5U415;Q3UDY1;P45376;Q3TCL2;D3YVJ7;Q3ULP0	Akr1b3;Akr1b1	yes	3.22939	-1.39882	1.71274	-0.851167	2.07465	-0.145773	0.12872	0.105709
Q61024;Q3TV20;Q3TIA9	Asns	yes	1.73715	-1.37374	2.77712	-1.04691	0.896844	0.271633	0.62316	0.479122
Q6PDI5-2;Q6PDI5;A2ALV7	Ecm29;AI314180	yes	0.657572	-1.36675	0.264469	0.194946	2.09284	1.22475	0.559221	2.08262
Q8C292;Q8C1V4;Q3TIV6;Q8CFK5;Q8R2P8;Q99MN1	Kars	yes	1.13249	-1.35708	0.745283	-0.820457	0.031335	0.0243479	1.0192	0.420182
E9Q3T3;B2RY84;L0N7N1;Q7TQJ9	Kif14	yes	1.01619	-1.35247	2.414	-0.891626	0.322856	0.315067	1.0414	0.625343
Q8VDD5;Q3UFT0	Myh9	yes	1.88986	-1.33226	0.815446	-0.908432	0.620089	-0.321142	0.495443	0.310432
Q8BTJ1;Q543K5;Q3ULZ3;Q99K85;Q3U6K9	Psat1	yes	1.02678	-1.33154	0.484836	-0.773874	0.242054	0.137856	1.64613	0.836063
F8WJK8;Q3U9V1;Q3U8D2;Q99L47;Q3U3N7;Q3TGW8	St13	yes	1.67976	-1.31677	2.95802	-0.853915	0.401502	0.240653	0.659686	0.598722
P63028	Tpt1	yes	0.839479	-1.31608	1.60377	-0.772497	0.29105	-0.141347	0.296345	0.17974
Q5I0W0;Q3UF04;Q3TJD4;Q9CQQ7;A0A0G2JGX3	Atp5f1	yes	3.55725	-1.31252	1.25694	-0.751621	0.202306	-0.209696	0.340679	0.369976
B9EKP5;B7FAV1;B7FAU9;Q8BTM8;Q3U7N9;Q6KAM8	Flna	yes	3.16162	-1.29612	1.26644	-0.821098	0.549673	0.075072	1.18032	0.145662
Q5SVY2;Q3UAJ1;Q3TE63;P17742;Q9CZK9;A0A1L1SST0	Ppia	yes	2.39221	-1.29292	1.72628	-0.831204	1.51625	-0.341891	0.173611	-0.146057
Q5FW97;P17182;Q6PHC1	EG433182;Eno1	yes	3.39933	-1.27268	2.68663	-0.830416	1.50513	-0.256562	0.574362	0.237483
Q9DCL9	Paics	yes	3.54323	-1.2725	4.40956	-1.22611	2.78552	-0.407886	0.0620353	-0.0539513
Q6ZQK2;Q9JKF1;Q80UW7;Q8CGH5;Q05CQ4;Q3TU98;Q8CDT3	Iqgap1	yes	1.09199	-1.267	1.10264	-1.10404	0.0681875	0.104504	0.443033	0.526637
B2RRH9;Q3THK7	Gmps	yes	2.45192	-1.2484	1.96983	-0.902185	0.527191	-0.19397	2.61569	0.485485
Q9CWI3	Bccip	yes	0.526265	-1.24196	0.569198	-1.23908	0.00448748	-0.00443141	0.62698	5.60391
P17751;H7BXC3	Tpi1	yes	2.82736	-1.2253	1.82714	-1.35888	1.9992	-0.515985	0.496515	0.41694
B1AZS9;O08807	Prdx4	yes	1.75651	-1.21957	5.69041	-1.10726	2.42749	-0.613203	0.652055	-0.34178
Q8C115-2;Q8C115-3;Q8C115	Plekhh2	yes	0.0834231	-1.21265	0.0244993	-0.391918	0	0	0.395824	3.78599
P49025-5;E9QL53;D3YU89;P49025;F6SBR5;D3Z1U0;P49025-4;P49025-3	Cit	yes	2.56159	-1.20772	0.424187	-0.586374	1.35947	0.564837	1.06387	0.544601
Q9D1P4;A0A1L1SU22;A0A1L1STZ1;A0A1L1STQ1;A0A1L1SSG7	Chordc1	yes	4.05013	-1.20728	2.17728	-1.59718	0.884372	-0.651165	0.023119	-0.440041
Q4FJR7;Q3UC76;A0A494BB95;Q60872;Q3UTA4;Q3TQZ4;J3QP87;J3QNT6;A0A1Y7VK80;A0A1Y7VJE9;Q8BMJ3;Q8BX20;J3QQ02;J3QPI8;A0A1Y7VNG9;A0A1Y7VLT7;Q3UJQ5	Eif1a;Gm8300;Gm2016;Gm2035;Gm5039;Eif1ax;Gm5662;Gm2056;Gm6803;Gm2022	yes	1.14913	-1.19136	0.439807	-0.413032	1.96765	0.88825	2.07649	0.689171
Q3U6F6;Q8C483;P26638;Q3U8N1;A2AFS0	Sars	yes	1.66211	-1.17653	0.857571	-1.78842	1.71533	-0.630103	0.0830893	0.0688305
B2RWB7;Q8BZA9	9630033F20Rik;Tigar	yes	2.62321	-1.1694	0.0935183	-0.087	0.159949	-0.258019	1.53031	0.789523
Q542F1;Q3TIP8;Q9Z1Q5	Clic1	yes	1.31568	-1.16534	0.117819	-0.204884	0.716349	0.245705	0.455063	0.50821
P84084	Arf5	yes	0.973191	-1.1495	1.19113	-1.20012	1.01381	-0.800249	0.0786668	-0.0945581
Q7TQD5;Q3UGT1;A8ASF5;P97742;A0A494BAD3	Cpt1a	yes	0.776677	-1.13188	0.392475	-0.760835	0.472012	0.429845	0.620835	5.64622
Q5SS40;P62259;Q8BPH1;F6WA09;D6REF3	Ywhae	yes	3.18365	-1.12632	4.31134	-0.833214	0.807313	0.126987	0.635254	0.344978
Q8VDR2;Q00547-2;Q00547;Q3UPW7	Hmmr	yes	1.05244	-1.12615	0.15355	-0.276184	1.59729	1.53523	0.902078	0.995212
Q5PPQ7;Q3TEU8;Q9WUM4;Q3TF74	Coro1c	yes	1.26208	-1.11583	0.108747	-0.165864	0.44922	-0.466985	0.289255	-2.9051
Q3U0D7;P62331	Arf6	yes	2.09195	-1.1075	0.514363	-4.89951	0.333694	0.379815	0.0112005	-0.0202045
D3Z061;Q8C7R4	Uba6	yes	1.12547	-1.09386	0.761404	-0.619396	1.48344	0.808544	1.16828	1.71617
E9Q5G3;A0A1L1SRP4;Q05DU6	Kif23	yes	2.1377	-1.09371	2.20171	-1.09074	0.962222	-0.318946	0.159543	-0.106877
Q7TPT7;Q790I0;Q3U3D3;Q9Z1Q9;G3UY93;Q3TII4	Vars	yes	1.53433	-1.08929	0.649563	-0.561487	0.409343	0.230214	0.902331	0.914711
Q9CS42	Prps2	yes	1.68666	-1.08845	1.16911	-0.783182	0.0692534	0.045414	1.06172	0.747246
A3KML3;P68254-2;P68254	Ywhaq	yes	1.80712	-1.07843	1.47417	-0.669261	0.218387	0.0686537	0.672869	0.327557
Q8K354	Cbr3	yes	1.4075	-1.07244	0.119173	-0.0707	2.08765	0.481321	0.0459755	0.0744483
B2RXT3;E9Q7L0	Ogdhl	yes	1.16503	-1.05537	0.172986	-0.257451	0.614122	-1.03544	0.396104	3.98145
Q505E1;F6TVX7;Q8BSF4;Q3TRI5;E9PX91;Q3TJ76;F7C386	Pisd;Gm20671	yes	1.1237	-1.03803	2.31345	-0.550713	0.0690393	0.0320333	0.197215	-0.223235
P63242;A0A0A0MQM0;Q8BGY2	Eif5a;Eif5a2	yes	2.88686	-1.03302	0.871141	-0.442342	0.57964	0.338263	1.42569	0.759082
P45377	Akr1b8	yes	1.45431	-1.02944	0.23808	-0.332472	0.211037	0.139646	0.0297035	0.0969187
Q5SV64;Q3UH59;Q61879;Q80T68;Q4KMN4	Myh10	yes	0.891992	-1.02179	0.721933	-0.669949	0.00476692	-0.00475375	2.06886	0.789246
Q8BSZ8;Q543H0;Q64674;Q3UJL7	Srm	yes	1.0306	-1.0106	2.0702	-1.20092	0.387402	-0.229158	0.809043	0.678994
Q3UZT7;Q02248;Q80VE7;E9Q6A9	Ctnnb1	yes	0.270299	-1.01015	0.36781	-0.588835	0.382001	-0.472741	0.450934	4.67645
Q9WTI7-3;Q9WTI7;Q9WTI7-2;Q9WTI7-4	Myo1c	yes	0.631131	-1.00903	0.274094	-0.453686	0.195071	0.26173	0.333195	0.136683
Q9CQ65	Mtap	yes	0.0621192	-1.00719	0.627188	-5.17141	1.07686	-0.687456	0.427243	3.98578
Q545R0;Q3TGQ3;P26231;Q6NV50	Ctnna1	yes	0.452804	-1.00705	1.00085	-0.937282	0.0340446	-0.119108	0.665236	1.09976
Q3UZI3;Q3TW51;Q78PY7;Q3TRW3;Q3TJ56	Snd1	yes	1.46224	-0.993642	0.575447	-0.506954	0.800919	0.675077	1.96164	1.45082
P40142;A0A286YE28	Tkt	yes	1.3397	-0.993506	2.28654	-0.797471	0.562296	0.604237	0.830499	0.425919
Q52KC1;P10630;P10630-2;Q8BTU6;A0A338P6X5;E9Q561	Eif4a2	yes	1.5892	-0.983778	0.143871	-0.248848	0.13174	-0.254606	0.126521	-0.178457
P19096;A0A0U1RNJ1;Q3UHT6;Q3TB22	Fasn	yes	2.17798	-0.983356	3.03146	-0.589687	0.141392	0.0470181	0.10145	0.0736777
Q9CQ60;D3Z4X1;Q8CBG6	Pgls	yes	0.76331	-0.973236	0.308009	-0.40145	1.76876	0.943977	0.00797555	0.130085
Q569Y6;Q9CZY3;B7ZBY7;E9PY39;Q4VBX4;Q9CZY3-2;Q9D2M8;A6X925;B7ZBY6;Q9D2M8-2	Ube2v1;Gm20431;Ube2v2	yes	0.657122	-0.96961	0.18181	-0.133148	0.043908	-0.105213	1.0322	0.810118
A0A5F8MP98;A0A5F8MPF2;Q5SSZ5;Q5SSZ5-2	Tns3	yes	1.14814	-0.964245	0.599108	0.805876	0.978418	8.95443	2.39051	2.75355
Q8C7F9;Q8C6H4;Q542E4;Q3TWB8;P58021;E9PZ69	Tm9sf2	yes	0.0527973	-0.959612	0.0160161	-0.316409	0.484337	-0.444572	0.427243	3.76907
Q3U7Z6;Q9DBJ1;Q6NWV5	Pgam1	yes	1.48943	-0.947479	2.50761	-0.98292	0.253113	0.135814	0.409555	0.145524
Q9WVM1	Racgap1	yes	1.37939	-0.942864	2.7746	-1.10629	1.31941	-0.271481	0.437518	-0.178623
A0A498WGK2;Q8BP47;A0A494BAX5;A0A494BB89	Nars	yes	1.95183	-0.937556	1.2386	-0.43762	1.55412	0.453375	1.78973	0.827758
Q8R3Y8;Q8R3Y8-2	Irf2bp1	yes	0.729784	-0.93585	0.708851	-0.348015	1.25773	0.427118	0.315963	-0.560184
Q61687	Atrx	yes	2.14496	-0.902869	1.89231	-0.870743	0.12061	-0.0730228	0.107495	-0.0987949
Q3UIL6-2;A0A0U1RPA0;Q3UIL6;Q3UIL6-6;Q3UIL6-3;Q3UIL6-4;Q3UIL6-5;A0A1L1SQ79	Plekha7	yes	0.617201	-0.898693	0.332229	0.788685	1.02441	1.76466	2.45686	2.05284
Q3TED3;Q3V117;Q91V92;Q3UEA1	Acly	yes	3.47536	-0.898574	0.99348	-0.256733	1.25601	0.602962	3.10805	0.978851
Q9D0I9;Q3TVC5;Q3UAZ3	Rars	yes	2.06751	-0.891057	3.27107	-0.507239	1.92332	0.608344	1.785	1.11705
Q8CCG4;E9PUG8	Dppa4	yes	1.71289	-0.888987	0.333181	-0.291488	0.188126	0.163055	0.442961	0.297698
Q9D2G2-2;Q9D2G2	Dlst	yes	1.90975	-0.883188	0.513414	-0.49601	0.0720584	-0.106389	0.0134466	0.0167338
Q6P5I3;P28474	Adh5	yes	1.87318	-0.88268	0.16264	-0.249056	0.504161	0.334998	0.638027	0.741898
Q6PGH1;Q6PGH1-2	Bud31	yes	0.388003	-0.879791	1.71333	-0.474722	2.1636	0.495183	0.232401	0.476535
E9PW69;Q9R1P0;Q3TL95;Q3UCF0;E9Q0X0	Psma4	yes	0.810367	-0.879547	1.33963	-0.881234	0.246465	0.438108	0.530036	5.22789
P70697	Urod	yes	1.24746	-0.879259	0.143534	-0.0572	0.701323	0.436069	0.0687106	1.11048
Q05BN2;Q3UMW2;Q3TGU7;P50580;P50580-2	Pa2g4	yes	3.73506	-0.876481	1.33879	-0.337584	1.6305	0.253656	0.903478	0.899599
Q8BGQ7;Q3UD67;Q6XMP4;Q3TZ32;Q6PDM7;Q8R346	Aars	yes	2.79507	-0.866205	2.42533	-0.631231	0.945863	0.199706	0.955623	0.389061
Q5XJY5;Q3U4S9;Q8C0G7;Q8R1S6	Arcn1	yes	0.432288	-0.864276	0.428404	-3.78735	1.65516	1.01843	0.0269594	0.387927
Q8BKC5;Q3TT04	Ipo5	yes	2.31708	-0.861443	1.99724	-0.431402	0.788138	0.423706	1.63456	0.886672
Q76MZ3;Q7TMX2;Q8C2E1	Ppp2r1a	yes	1.26068	-0.853183	0.501432	-0.398724	0.683168	0.413462	0.943143	0.744167
Q9D0R2;Q3U630;Q99KJ4	Tars	yes	0.843205	-0.851231	2.32075	-0.400497	0.700551	0.294305	2.08126	0.671252
Q3U4U6;P80318;E9Q133;Q3U0I3;Q3UJP4;Q3TBM6;F6Q609	Cct3	yes	2.63238	-0.839021	0.392985	-0.161826	1.3643	0.321239	3.66933	1.11598
Q99LD9;Q8BK57;D3Z487;D3Z7J6	Eif2b2	yes	1.41784	-0.83704	0.0314716	-0.0633	1.0403	1.35581	1.79929	2.10989
Q4VAI2;Q9D358;Q561M1;Q9D358-2;A0A1W2P7X3	Acp1	yes	0.700755	-0.836289	2.32025	-0.840655	0.242723	-0.17395	0.454225	4.93893
Q8BT07;Q8BT07-2	Cep55	yes	2.49505	-0.833471	0.933351	-0.54741	0.528177	0.341047	1.22876	0.888074
A0A0G2JGP4;Q9D091;Q3UCX0;Q3TMF4;Q4FJP3;Q61411;P08556;A0A0G2JGM2;Q71SW8;P97870;C0H5X4;A0A0G2JE25;Q5J7N1;Q3U2W7;Q0VDV7;Q61411-2;P32883-2;P32883	Nras;Hras;Kras	yes	0.0518288	-0.827673	0.017413	-0.291608	0.18445	0.302279	0.00959374	0.167161
Q9CYG7;Q9CYG7-2	Tomm34	yes	2.33645	-0.826779	0.44232	-0.752369	0.961759	0.367175	0.7702	1.44463
P16546-2;P16546;B7ZWK3;A3KGU5;B9EKJ1;B2RXX6;A3KGU7;E9Q447;A3KGU9	Sptan1	yes	1.27247	-0.822404	0.186258	0.198636	0.975953	0.684275	2.16222	1.45496
P63101;A0A2I3BQ03	Ywhaz	yes	1.69708	-0.820819	3.28205	-0.886103	1.72406	0.409171	0.603404	0.265874
Q9CWJ9	Atic	yes	2.27723	-0.818209	2.68428	-0.601412	3.10172	0.51357	1.60883	0.838685
Q5SS83;Q9DC36;Q8CDE0;Q3UEG9;Q60634-3;Q60634-2;Q60634	Flot2	yes	1.81197	-0.815484	0.0374258	-0.142406	0.0617362	1.12995	0.00653922	0.11484
Q543N5;Q9QYB1	Clic4	yes	1.2381	-0.814946	0.330648	-0.209892	1.16019	0.839191	1.10739	1.07879
Q61753	Phgdh	yes	2.64408	-0.806381	3.44296	-0.483242	0.971608	0.257252	1.50003	0.490933
G5E846;P15331;G3X981;P15331-3;P15331-2;A0A2R8W6R6	Prph	yes	0.292693	-0.803927	0.0104618	-0.0204	0.362374	0.961611	0.674128	5.60498
Q6ZPX7;Q6P9R2	mKIAA1101;Oxsr1	yes	1.25108	-0.791406	0.022987	0.0674	2.17334	0.983873	2.63347	2.86107
Q58E64;Q3UA81;P10126;Q3UZQ3;Q3TII3;D3YZ68;D3Z3I8	Eef1a1	yes	2.81735	-0.787669	2.77777	-0.542862	2.62157	0.243481	1.67448	0.659657
Q9JJE1;Q3UK05;Q3U3F4;Q3TMJ8;P31938;Q3TMW4	Map2k1	yes	1.36839	-0.779259	0.0220013	0.0329	0.459617	0.919138	1.63871	1.24919
Q8BUL5;G3UW75;Q8K2Z1;A0A0G2JF30	Klhl7	yes	0.506529	-0.777421	0.641744	-0.901127	0.652125	-0.603751	0.855898	-0.459328
Q8BRF7;Q8BRF7-3	Scfd1	yes	1.17386	-0.775861	1.74997	0.620396	3.21763	1.96171	3.31965	2.91615
Q3TIR3	Ric8a	yes	0.0573105	-0.775639	1.36101	8.48496	5.94841	13.0625	1.33585	9.9792
Q64737;Q3UJP8	Gart	yes	2.65178	-0.762306	4.04615	-0.52609	1.78483	0.190632	0.747513	0.288804
P97855;Q571F9;Q3UR88	G3bp1	yes	1.08581	-0.760921	0.0872861	0.0805	2.80994	0.980574	1.63524	0.975032
Q922D8;Q3TW74;Q3UZH3;A0A1W2P733;Q8BXX7	Mthfd1	yes	3.64149	-0.757146	3.72674	-0.35357	0.00433179	-0.00721677	0.412734	0.566818
A0A494BAJ6;Q543P7;Q9WUL7	Arl3	yes	0.0492226	-0.756734	0.316552	-4.10357	0.00171094	0.0295149	0	0
O55222;D3YZA5	Ilk	yes	1.45037	-0.754381	1.66584	-0.674773	0.863764	0.876063	0.467146	4.96169
P11983;P11983-2	Tcp1	yes	1.31919	-0.753213	2.10595	-0.45428	0.482011	0.170113	1.7525	0.772472
Q4KML8;A0A0R4IZW5;P09803	Cdh1	yes	0.0434698	-0.752122	0.051234	-0.821417	0.0409467	-0.687916	0	0
Q8BK35;Q8R126;Q8BTX4	Gltscr2	yes	2.69213	-0.751823	1.9608	-0.980968	3.2866	-0.833578	1.13765	-0.443393
Q01853;Q8BNF8	Vcp	yes	2.69556	-0.749338	0.140897	-0.1794	0.886372	0.753921	2.26099	0.649349
P17426-2;P17426	Ap2a1	yes	1.08538	-0.744108	0.374858	-3.87393	0.752576	1.23015	0.480419	5.0249
Q14BR4;P61750;Q9DD04;E9Q798	Arf4	yes	0.60655	-0.743673	0.342987	-0.286898	1.55586	0.693237	1.75467	0.789091
B9EHN0;A0A1S6GWH5;Q02053	Uba1	yes	1.8238	-0.74205	2.86063	-0.397456	1.62861	0.304246	2.51326	0.898782
Q80U72;Q80U72-4;Q80U72-2;Q80U72-3;Q6P9N3	Scrib	yes	1.21437	-0.740531	0.508149	-0.32028	1.52209	0.520363	2.92508	1.72254
P63330;Q8BN07;P62715;Q8VED4	Ppp2ca;Ppp2cb	yes	1.31364	-0.732362	0.704666	-0.301146	0.427683	0.198613	1.39675	0.923068
Q7TQI3;D3YWF6	Otub1	yes	0.868641	-0.730148	1.30081	-0.928936	0.157545	0.220944	0.25695	0.46581
B9EHJ3;P39447;A0A0U1RPW2	Tjp1	yes	0.0417573	-0.727556	0.371181	4.04802	0.516248	5.00799	0.371619	5.16634
Q9R1T2;Q9R1T2-2	Sae1	yes	2.88365	-0.726899	0.539417	-0.179653	1.06172	0.343832	1.38745	0.917285
Q9D0L8;Q9D0L8-2;Q9D0L8-3;D3Z478;D3YYS7	Rnmt	yes	0.893586	-0.724644	0.33018	0.159192	0.530383	4.64485	1.19848	8.93339
Q3UYV9	Ncbp1	yes	0.751196	-0.721624	0.303895	-0.237844	0.778105	0.650368	1.53027	1.88685
A2AV19;Q3TKQ3;Q8VBV3	Exosc2	yes	0.0449458	-0.714213	0.324932	-4.23585	0.0119765	-0.00719325	0	0
Q3UH28;Q3U1M7;A2A483;E9Q8D1;Q3V1I9;A2A482;A2A484;Q8CHB3;Q80Y82;A2A485;Q80XT8;A2A481;A2A480;Q6P4S7	Zmynd8	yes	1.05826	-0.711139	2.65399	-0.682677	0.0856799	0.131063	0.361529	0.417062
Q9D8S5;O35326	Srsf5	yes	0.996179	-0.710926	0.29882	-0.230871	2.34649	0.715903	0.497501	5.20035
O54984;Q8VEI6;Q8C1Q1	Asna1	yes	1.53031	-0.701977	0.286434	-0.182283	2.81129	0.796048	1.54512	1.20541
Q04447	Ckb	yes	1.42461	-0.70027	0.0525292	0.0108	1.92518	0.413284	1.08709	0.761806
P62631	Eef1a2	yes	2.60248	-0.69513	0.409052	-0.620565	0.517469	0.410878	0.0205213	0.430805
P27612	Plaa	yes	0.257234	-0.676834	0.143032	0.194609	0.248653	0.544516	0.804833	1.25776
Q8R010;Q8R3V2	Aimp2	yes	2.19629	-0.675564	2.3394	-0.34108	0.926755	0.426665	2.01695	0.869846
A0A0R4J045;A0A3B2WB30;Q3UFY0;A0A3B2WBC2	Rrp36	yes	1.02011	-0.670112	0.419039	-4.09407	1.56307	0.821762	0.00423886	-0.003184
Q8BML9;D3Z158;Q3TIN2;Q8R1V9	Qars	yes	3.66631	-0.666145	1.28384	-0.455144	1.0891	0.511822	1.72052	1.16679
Q4FZE6;P62082	Rps7	yes	1.66352	-0.6585	2.22319	-0.304552	3.74729	1.01381	3.62149	1.59975
S4R1M2;D3YXK2	Safb	yes	0.0353745	-0.650937	0.0217731	-0.0255	0.0217369	-0.0299727	0.377554	0.260654
D2KHZ9;P16858;A0A1D5RLD8;A0A0A0MQF6;S4R1W1;S4R257	GAPDH;Gapdh;Gm3839	yes	2.53131	-0.647269	2.28668	-0.473565	2.45221	0.371263	0.74256	0.507894
B7ZP20;Q810B6	Ankfy1	yes	0.327884	-0.646997	0.374095	-0.712318	0.461383	0.91677	1.36838	0.471079
Q9QYM8	Cenph	yes	0.040497	-0.644739	0.427243	-4.12577	0.0450979	0.734771	0.427243	3.50884
Q3UWP8;B2MWM9;P14211	Calr	yes	0.684136	-0.643164	0.579625	-0.422249	0.685844	0.437485	0.896963	1.05328
Q80ZZ0;Q3TUW9;Q8K1X5;Q9WVK4;Q3T9A1;Q3TGS1;Q3TIT3;Q3TCK3	Ehd1	yes	2.45414	-0.638245	3.12818	-0.769925	1.59369	0.482338	1.10905	0.695002
Q9Z1T1;Q3UPG0;Q3TQ33	Ap3b1	yes	0.202229	-0.63729	0.904295	-0.386122	1.31031	2.18008	0.535169	5.32394
P23116;Q3UL99;Q6A0B9;Q3UEK3;Q3TKF9;Q3UM46	Eif3a	yes	2.88661	-0.628389	0.831861	-0.337416	1.88192	0.949731	1.4967	1.24477
Q91WM2	Cecr5	yes	0.0392502	-0.622819	0	0	0.112239	-2.00242	0.0177239	0.314782
P80316	Cct5	yes	4.69706	-0.6227	1.64875	-0.296749	0.643167	0.137091	1.40139	0.567139
A2BFF8;A2BFF7;D6Q0F7;Q3TPJ8;A2BFF5;A2BFF9;D6Q0F6;D6Q0F5;O88487;Q3UDA2	Dync1i2	yes	0.0377351	-0.619977	0.0134448	0.232935	0.234523	0.172	0.0409502	0.624702
Q9QUM9;E0CXB1	Psma6	yes	0.439059	-0.618938	0.100464	0.15	1.77498	1.13559	1.9663	1.80401
Q3U8R9;A0A498WGD8;Q8CDN6;A0A494B955;Q3UNH3;A0A494BBI1;Q3UBF4	Txnl1	yes	1.26009	-0.616343	0.25811	0.317678	2.18222	0.839308	2.22214	1.65494
Q8CD92-2;Q8CD92	Ttc27	yes	0.977641	-0.615172	0.20471	-0.141436	0.880373	8.67753	1.59244	1.9829
Q60597;Q60597-3;Z4YJV4;Q60597-2;Q60597-4	Ogdh	yes	1.02184	-0.614934	0.933265	-0.400595	0.201084	-0.119708	0.516327	0.437644
A2AN08-3;A2AN08;A2AN08-5;F6SSP6;A2AN08-2	Ubr4	yes	0.325515	-0.613888	0.0877605	-0.0764	1.99171	1.75035	0.643181	6.20579
Q3UMM1;Q922F4;Q3U9U3;Q9CUN8	Tubb6	yes	1.4771	-0.613355	0.274889	-0.398354	1.59157	0.379487	0.733752	1.22334
G3X920;Q9DBR3;Q9DBR3-2;Q9DBR3-3	Armc8	yes	0.612208	-0.61315	0.884305	7.33467	5.43548	12.9107	0.35128	4.85859
Q9DB77	Uqcrc2	yes	0.504849	-0.612034	0.533463	0.640692	1.97516	1.38629	1.56296	1.26516
Q3UQ84;Q3TP97;E9Q7H6;Q922A3;A0A0G2JFR0	Tars2	yes	0.58278	-0.599504	0.0297783	-0.044	0.346446	0.599893	1.08862	8.88714
B2RQ54;Q9CWH0	Dppa2	yes	0.421568	-0.598626	0.327134	-0.421996	0.398757	0.25072	0.661861	0.737137
Q80UL3;Q9R0N0;Q9CXZ9;Q9CWW5	Galk1	yes	0.799153	-0.598459	0.462636	-0.187752	0.857677	0.423881	1.7518	0.974089
Q9CWQ0	Dph5	yes	0.936088	-0.591393	0.447694	-3.92576	0.721168	0.368991	0.951343	8.53759
Q3TMT4;Q3THE7;Q9JLJ2;Q3UDG0;A7VL18;Q3V1N7;Q3U367;Q3TG52	Aldh9a1	yes	1.47085	-0.588386	0.654292	-0.286397	0.466146	0.280394	0.582117	0.739567
Q9DAA6;A0A1S7D812;Q9DAA6-2	Exosc1	yes	1.19206	-0.584341	1.25071	-0.733476	0.846358	0.202768	1.78551	1.24931
P63038	Hspd1	yes	3.14194	-0.583437	2.45882	-0.282959	0.117063	0.0305983	1.97722	0.475262
Q3UBA6;Q3TH56;Q3TEK2;P63017;Q504P4;Q3TQ13;Q3U9L2;Q3ULM1;Q3TRH3;Q3TF16;Q3TZJ3;Q3KQJ4;Q3UDS0;Q3TB63;Q3TH04;Q3UXU1	Hspa8	yes	2.41124	-0.580853	2.12883	-0.474469	4.58938	0.463649	1.67572	0.676807
Q5SS00	Zdbf2	yes	1.35811	-0.579346	3.60657	-1.11702	1.48528	-0.860332	1.27567	-0.636007
Q9D6G1;Q544Z3;Q80XR6;Q3TMZ8;Q20BD0;Q99020	Hnrnpab	yes	1.11658	-0.578985	0.667364	-0.951784	0.104896	0.261276	0.241276	0.324107
P10649;A2AE89;F6WHQ7;Q6PJ91	Gstm1;Gstm7	yes	2.87749	-0.577322	0.18127	-0.13085	1.02555	0.321105	0.721605	0.361659
Q8CAQ8;Q8CAQ8-5	Immt	yes	0.807994	-0.5749	0.85284	-0.674469	0.0187228	0.00964101	0.0267902	0.473488
K3W4L0;B2RRE2;E9QAX2;Q9JMH9-4;Q9JMH9-1;Q9JMH9;Q9JMH9-6;E9Q405;A0A1C7ZN10;A0A4Y5WWJ7;Q9JMH9-5;Q9JMH9-7;Q9JMH9-2;E9QA74	Myo18a	yes	0.0354209	-0.569848	0.379126	3.58624	0.631382	5.06786	0.00582816	0.0871582
Q3UYQ0;Q3TI27;G3UXL2;Q9D7G0;Q3UPD5	Prps1l3;Prps1	yes	0.61078	-0.569332	1.30224	-0.951003	0.1654	0.151782	0.171757	-0.248065
Q5DTT3;A0A1Y7VLA4	Fam208b	yes	0.033312	-0.568868	0.427243	-4.23701	0	0	0.658578	-0.704627
Q3TET5;Q9CXT8	Pmpcb	yes	1.47299	-0.562068	0.597225	0.289841	0.222265	0.453077	0.216972	0.079085
Q9CPT5;D3Z7M5	Nop16	yes	1.16217	-0.561667	2.96085	-0.812814	0.562462	-0.13711	0.121438	-0.102168
Q8R2Y8	Ptrh2	yes	0.178854	-0.558035	0.486893	0.88154	0.62995	1.49413	8.52148	11.811
Q8CAQ8-2;Q3TVZ5;Q3U7N2;Q3TQL4	Immt	yes	1.2379	-0.556289	0.733693	-0.40855	0.195225	0.126312	2.27084	0.706977
Q60668-3;Q60668;F6ZV59;Q60668-4;Q60668-2;E9Q5B6;F6SHF3;Q3UXC8	Hnrnpd	yes	0.434182	-0.555302	0.568364	-0.457448	0.308059	0.139301	0.0374148	0.0629489
Q99MR6-3;Q99MR6-4;Q99MR6-2;Q99MR6;A0A0G2JDF8	Srrt	yes	1.79283	-0.554932	0.14979	-0.125139	1.52016	0.665231	1.01234	0.674911
P46460	Nsf	yes	0.94454	-0.554312	0.228348	-0.22783	1.81548	0.76567	2.67711	1.51864
A0A0G2JE32;Q9D7F5;Q9D1S1;Q4QQL2;Q3U5V6;A0A0G2JGL0;P61079;A0A494BAN1;A0A494BA56;Q3UT95;P62838	Ube2d3;Ube2d2a;Ube2d2	yes	0.785398	-0.554138	0.544721	-0.258806	0.673159	0.565144	0.988272	0.796827
E9PUB7;Q2YDW2;D3YX87;Q2YDW2-2	Msto1	yes	0.733345	-0.553403	0.701481	0.322076	2.6466	1.94155	0.862082	7.23162
A2AS45;Q68FH0-2;Q68FH0;A2AS47;Q3UIX3;A2AS44;Q05D18	Pkp4	yes	0.0297818	-0.552589	0.183189	2.36432	0.223626	0.349538	0.0435	0.15906
P62869;A0A3B2WBM3	Tceb2	yes	0.373091	-0.550114	0.255872	0.481645	0.564331	1.08871	1.11442	1.68406
Q78ZJ8;A0A068BFR3;P46638;G3UY29;E9Q3P9;F8WGS1;Q0PD45;P62492;Q3UZ37;G3UZD3;G3UZL4	Rab11b;Rab11a	yes	1.04265	-0.549113	0.728486	-0.449259	0.0550903	0.0901318	0.583634	0.607625
Q3UZG4;P31230;Q8C2U7	Aimp1	yes	1.08475	-0.543331	1.09612	-0.549592	0.879772	0.730565	2.14238	1.19238
Q3UJL0;Q99LH1;Q3V3N5;P70410	Gnl2	yes	1.04106	-0.541475	2.2789	-0.635515	0.470084	0.0599511	0.876503	0.178766
Q3UDH4;Q80ZX0	Sec24b	yes	0.033637	-0.539188	0.195187	0.157515	0.611164	4.80946	0.933583	8.57448
Q2VPC9;Q3TWR3;O54950;A0A2R8VHU2	Prkag1	yes	0.0325555	-0.536827	0.00441408	0.0714	6.0484	12.8435	0.935071	7.9901
D3Z494;Q8BIV6;G5E895	Akr1b10	yes	1.35315	-0.536734	0.562223	-0.228247	0.00728414	-0.0122852	0.323064	4.35068
Q3TGM7;Q69ZS7-2;Q69ZS7;Q3UJ02	Hbs1l	yes	0.033034	-0.536248	0.502889	1.09909	0.620691	5.65386	0.758409	6.30765
Q9EQ79;Q8JZS4;Q3TQ02;B7XGA6;P09242;Q3TJD3;E9Q7P8	Alpl	yes	0.332218	-0.531417	0.0198983	0.024	0.321956	0.307362	0.97495	1.33302
H9KV00;Q9QX47-3;Q9QX47;H9KV15;H9KV01;Q9QX47-4;Q9QX47-2	Son	yes	1.25556	-0.526616	2.11696	-0.696907	0.566245	0.23966	0.989841	0.400555
Q8R3C0;H9KV04	Mcmbp	yes	0.475571	-0.525487	0.298246	0.19638	1.1161	0.854925	0.634156	5.81807
Q9QYI3;Q3UL32;F7BTP8	Dnajc7	yes	2.17187	-0.524683	0.376245	-0.131769	0.789384	0.222679	1.61992	0.897551
E9PYI8;Q9JMA1;Q80UN0;Q3TC32	Usp14	yes	0.572469	-0.524059	0.532225	-0.298468	0.541709	0.237296	0.439282	0.21429
A0A286YDZ6;H7BWY2;Q9DBU8;Q9JKC8	Ap3m1	yes	0.27294	-0.52213	0.0167133	-0.25405	0.0493752	0.782342	0.0067958	0.116193
Q8C4B4	Unc119b	yes	0.400002	-0.51959	0.307412	0.211314	0.0202095	0.335699	0	0
E9Q2E4;Q8BRI0;Q6GQX8	Gm15800	yes	0.207749	-0.514151	0.0137701	-0.2355	0.218259	3.96162	1.44976	0.867204
Q6NWW1;Q80TU3;A0A571BD95;A0A5F8MP95;Q9ES00;G3UZD6	Ube4b;mKIAA0684	yes	1.01774	-0.512369	0.390214	-0.387088	2.64527	1.03253	4.48986	2.25312
Q9D903;A2ACZ1	Ebna1bp2	yes	1.41746	-0.511527	3.19491	-0.77338	0.525873	-0.140132	0.131016	-0.0906474
Q3U489;Q3UYL0;Q9WUR9;A2ARF6;F6TEU8	Ak4	yes	0.303827	-0.509103	0.0168018	-0.0324	1.35942	1.00457	2.07126	1.26504
P70698	Ctps1	yes	0.73588	-0.507624	0.390395	-0.163373	1.65811	0.776462	1.68425	1.44521
A0A0J9YUD8;Q8C7C4;Q8BNM0;A0A0J9YUZ4;Q58EV5;Q497Z6;Q3UBK2;P63158;D3YZ18;Q3UJK0;Q8BQ02;Q6P202;D3YVC6	Hmgb1	yes	0.58461	-0.501552	0.845012	-0.925321	0.150517	0.263556	0.0185535	0.352357
Q61425	Hadh	yes	0.332014	-0.498987	0.756718	-1.29252	0.174548	-0.31083	0.00212006	-0.0355174
P27773	Pdia3	yes	1.20389	-0.497903	0.0766299	-0.0521	1.87998	0.741222	1.5308	1.80539
P50516;P50516-2	Atp6v1a	yes	1.43295	-0.495829	0.098827	0.0866	1.46903	0.957548	2.06049	2.50514
Q497K3;P62307;Q3UX80;Q6NZQ3	Snrpf	yes	0.32013	-0.494433	0.0345845	-0.0627	0.754851	1.02247	0.0143409	0.250067
A0A087WQS2;Q9CQC6	Bzw1	yes	0.503874	-0.490086	0.082863	-0.183814	1.66244	1.30389	0.61318	1.05949
Q9CRB9;Q91VG6;Q9D9P1;D3Z0L4;S4R238	Chchd3	yes	0.969009	-0.488307	1.14414	-0.511461	0.259342	0.219822	1.31517	0.651305
Q8BU30	Iars	yes	1.74439	-0.475929	0.742366	-0.133948	2.26848	0.63918	2.42194	1.40556
P84244;P02301;E0CZ27	H3f3a;H3f3c	yes	0.487597	-0.475618	0.642372	-0.477889	0.440185	-0.318724	0.343542	-0.328097
A2API3;Q80V86	Ints8	yes	0.0303612	-0.464063	0.0172123	0.265985	4.23269	12.0949	0.935083	8.71637
Q8C2Q8;A2AKU9;Q9D9D7;Q3UD06;Q91VR2;Q9ERA8;A2AKV1;A2AKV2;A2AKV3	Atp5c1	yes	0.826279	-0.463749	0.195107	-0.153477	1.10091	0.240562	1.04361	0.711465
Q8QZY9	Sf3b4	yes	0.0263543	-0.463299	7.65871	-12.6415	0.322928	0.757568	0	0
Q3ULL5;Q99L45	Eif2s2	yes	1.00195	-0.460344	1.70657	-0.506553	0.106566	-0.0650469	1.17369	0.769451
A0A3B2WCD8;Q3U0V1	Khsrp	yes	0.175303	-0.459635	0.592624	-0.367184	0.431677	0.501701	0.64564	0.647345
Q3UGB5;Q9JII5-2;Q9JII5;Q3U878;D3Z4J1	Dazap1	yes	0.483324	-0.458164	0.393329	-0.754243	1.74474	0.746356	0.627743	-5.5308
Q9D1M4	Eef1e1	yes	0.0246027	-0.456573	0.350062	-0.159409	0.768428	0.927421	0.427243	4.04574
Q8K368;Q8K368-4;F7ALG5	Fanci	yes	0.809939	-0.453922	0.362169	-0.41439	0.970882	1.10559	1.42071	2.31025
Q64520	Guk1	yes	0.508914	-0.448785	0.540673	-0.335061	1.05139	0.704703	0.469924	4.7919
O70251;A0A087WS46	Eef1b;Eef1b2	yes	0.778027	-0.445464	0.415266	0.292473	0.278335	0.136969	0.416025	4.84341
Q9Z277;Q9Z277-2	Baz1b	yes	1.24879	-0.445309	1.68777	-0.621078	0.834378	0.230281	0.652849	0.387489
Q544F6;Q9CQI6	Cotl1	yes	0.583043	-0.444663	0.562083	-0.377213	1.09948	0.899235	0.508667	0.69536
Q9DB20;Q3TF25;Q3THG0;A0A338P7G3	Atp5o	yes	0.879146	-0.444643	0.0597258	-0.0228	0.0167305	-0.0155512	2.50266	0.895629
Q71LX8;P11499	Hsp90ab1	yes	2.22237	-0.443312	0.903851	-0.171985	2.88278	0.553896	2.23203	0.810145
Q4FZK2;Q9D8N0;Q8R1N8	Eef1g	yes	1.17128	-0.441289	0.271447	0.0919	1.65141	0.664691	2.26175	0.955963
Q542X7;P80314;Q9JJD8	Cct2	yes	0.553631	-0.441266	0.194123	-0.158461	0.831304	0.452373	2.02011	0.475831
D3YUP1;Q9WVG6-2;Q9WVG6	Carm1	yes	0.613624	-0.43622	1.41479	-0.785855	0.502704	0.304762	0.00316993	-0.0524419
B1B0C7;E9PZ16;Q05793;Q3UHH3	Hspg2	yes	0.27269	-0.435061	0.720163	-0.317621	0.788614	0.487527	0.99046	1.22379
Q545Q8;O35621;Q9D6D9;Q91W01;A0A2R8W6J8	Pmm1	yes	0.668363	-0.430378	0.112119	-0.0909	0.785304	0.373882	0.453309	0.728929
A0A140LJB7;Q3MIA8;B1ATU4;G3UXW9;Q99LD4;Q99LD4-2	Gps1	yes	0.0278201	-0.430038	0.0295915	-0.488889	1.19566	9.06994	0.427243	3.84957
F6WIU1;V9GXJ9;Q8VDQ9	Kri1	yes	0.346992	-0.427653	0.061501	-0.0663	1.97454	1.32982	2.05956	1.58739
B1AQJ2;B0QZF8	Usp36	yes	0.782001	-0.427398	2.8602	-0.691666	0.439019	0.269878	0.583615	0.339602
Q9JIF7	Copb1	yes	1.2171	-0.424529	0.692886	-0.302757	1.2856	0.756978	2.36836	1.47927
D3YYK8;E9Q6X0;Q8R001-2;Q8R001;Q3TG90	Mapre2	yes	0.0252628	-0.421066	0.361183	-0.610186	0.281793	0.430601	0.949274	8.70574
A4FUS0;A0AUM9;B1AUN2;B1AUN3;Q3UKV0	Eif2b3	yes	0.748825	-0.420872	0.570531	0.146625	0.544986	0.681217	0.418938	4.16167
A0JLN6	Tbl3	yes	1.24073	-0.415205	1.20997	-1.24815	1.32903	0.834958	2.49352	1.04485
Q4V9X1;Q9JJA4	Wdr12	yes	0.78779	-0.410489	1.95721	-0.625738	1.25197	0.189123	0.582387	0.220527
Q790Y8;Q3TNL1;Q00612;A3KG36	G6pdx	yes	0.621633	-0.409153	0.280741	-0.396299	0.050602	0.877984	0.932352	8.80382
Q61768;E9QAK5	Kif5b	yes	0.681013	-0.405788	0.76817	-0.478182	0.618054	1.33529	0.850523	2.32808
Q3UCK1;Q3UA94;O55236;Q9DCC1;Q3TUK6	Rngtt	yes	0.238411	-0.405075	0.552991	0.767442	2.50016	1.51787	1.44668	1.84531
O88848-2;Q8VCV3;Q3TUM2;O88848;D3Z067;Q3U6U3	Arl6	yes	0.502367	-0.405032	0.335902	0.541172	1.86608	1.0064	0.772923	1.35465
Q7TMB8;A0A0U1RQ05;A0A0R4J119;Q7TMB8-2	Cyfip1	yes	0.862229	-0.40287	0.981039	-0.632956	1.05278	0.797508	0.541309	4.50215
P56183-3;P56183;P56183-2;Q05CN2	Rrp1	yes	0.499902	-0.3975	1.66357	-0.630521	0.367928	0.145362	0.463623	0.135888
Q8BHS3	Rbm22	yes	0.0248684	-0.397281	0.157784	0.194239	0.929614	8.42772	0.427243	4.14438
Q91VE6;Q91VE6-2	Nifk	yes	0.752083	-0.396341	2.99003	-0.740922	0.000226477	7.18e-05	0.0893868	0.072134
Q921H8;H3BKL5;Q3UPU8;H3BJZ9;Q8BLD7	Acaa1a	yes	0.919726	-0.396247	0.575666	-0.306561	0.76547	0.174246	1.79899	1.3218
Q99J99;A0A2R8VHT1	Mpst	yes	0.352758	-0.396134	0.644714	-0.206131	0.118499	0.188787	4.36	12.5184
Q52L87;P68373;Q3TIZ0;A0A2R8VHF3	Tuba1c	yes	0.0209503	-0.395963	0.869119	-0.228402	0.445129	4.66683	1.02967	9.49704
E9Q166	Atad2b	yes	0.409479	-0.395838	0.703532	-0.2244	1.21642	0.588931	2.2538	0.797419
Q8VHK9;B2RQS6	Dhx36	yes	0.250842	-0.394238	0.224342	0.139743	0.769071	0.614943	0.751142	1.36595
A0A0A6YXF6;Q4VAE6;Q3TN61;Q9QUI0;H3BL56;Q62159;A0A0G2JEP8;Q9CR99;C0IQA7	Rhoa;Rhoc;4930544G11Rik	yes	0.455502	-0.394103	0.674719	-0.113274	1.17822	0.452379	2.6696	0.805123
Q3UJC3;O70310	Nmt1	yes	0.0231578	-0.387503	0.281123	-3.75733	0.0301125	-0.0357596	0.930599	7.05769
A0A0J9YTY0;A0A0J9YUL3;Q8C1B7-3;Q8C1B7-2;Q8C1B7	44450	yes	0.0235144	-0.387121	0.659642	-0.682984	0.00177294	0.0292912	0.427243	4.25355
Q5M9J2;Q9D0S9	Hint2	yes	0.0240312	-0.38363	0.01518	0.231886	0.0255848	0.400723	0.340224	4.60064
Q3UAT9;Q3U9N8;P24547;Q3UPJ2;A0A0A6YY72	Impdh2	yes	3.03078	-0.381845	0.34317	-0.0613	3.69513	0.701831	2.21375	0.828059
Q3TL79;Q8BK64	Ahsa1	yes	1.18483	-0.380789	0.597077	0.0942	0.414906	0.558161	0.715414	0.665285
Q9Z2L7-2;Q9Z2L7;J3QMV5	Crlf3	yes	0.301127	-0.378486	0.102547	-0.238485	0.0275479	0.527274	0.900309	8.52256
Q9EQ66;Q8BQK0;A2AL85;Q8BSY0;Q8CBM2	ASPH;Asph	yes	0.0266739	-0.376785	0.299252	-3.03038	0.309371	4.08877	3.71371	12.0229
Q3UM23;A0A1B0GSG5;Q91VI7	Rnh1	yes	0.512327	-0.376673	0.32367	0.116503	1.76483	0.918598	1.4433	1.68789
A0A087WQE6;A0A087WNT1;P83940;A0A087WPE4	Tceb1	yes	0.243537	-0.373566	0.268687	-0.129594	0.916997	0.858341	1.49891	1.17127
Q9JIQ4;Q9ET42;Q9JIQ5;Q6NV52;Q99LH8;Q9JJ11-2;Q9JJ11;F6TNB3;F7AGT6	Tacc3	yes	0.0247939	-0.369892	0.00951761	0.151562	0.899038	0.54346	0.0557237	0.908143
Q6ZWZ6;F7AEH4;A0A1W2P7A1;P63323	Rps12	yes	0.434451	-0.36901	0.041477	0.00905	0.805576	0.376804	0.733878	0.691957
Q9DCW4;A0A0U1RNP5;A0A0N4SVE0;A0A0U1RNR3;A0A0N4SWE9	Etfb	yes	0.664	-0.368385	1.00062	-0.381819	1.83045	0.41608	2.15198	1.1232
G3X9V2;E9Q8Z6;E9Q8Z8;P30999;E9Q8Z4;E9Q8Z9;D3Z2H2;E9Q901;E9Q904;E9Q986;D3Z7H6;E9Q907;E9Q905;Q3TPD1;D3Z2H7;Q3UF77	Ctnnd1	yes	0.240547	-0.367929	0.374674	-0.307793	0.113777	0.175843	0.85468	0.77373
A0A0A6YVU8;Q9JKV1;A0A1S6GWG3;Q8VCI8;D3YUD8	Gm9774;Adrm1	yes	0.428933	-0.36775	0.619875	0.295767	2.31299	0.955266	3.18418	1.58311
Q542S9;Q3V2N5;Q61235;B7ZNU9	Sntb2	yes	0.427403	-0.367212	0.307854	0.365364	0.514219	5.17772	2.15683	1.4103
A0A068EW80;Q60953;Q60953-2;D3Z3A6;D3YXR5;F7BTZ2;Q8BSJ6	Pml	yes	2.45258	-0.366682	4.40111	-0.414036	0.674958	-0.178728	2.19753	-0.850978
Q8BZZ0;A0A1B0GR08;Q3UIT6;Q921G8;Q3TIB7	Tubgcp2	yes	0.0231413	-0.366355	0.0258625	-0.431929	0.0104311	0.173307	0.324072	4.24009
Q564F4;Q3TII0;P80315;Q3UJZ8;G5E839	Cct4	yes	2.23706	-0.364547	2.25347	-0.309184	1.72761	0.402053	1.51465	0.662209
Q99LB6-2;Q99LB6	Mat2b	yes	0.770686	-0.364458	0.227626	-0.366069	1.47202	0.598203	1.19303	1.14843
E9QA63;B1ARU4;E9PVY8;Q9QXZ0;A0A571BGC6;A0A571BF93;A0A0A0MQA6;F7ACR9;Q9QXZ0-3;Q9QXZ0-2;E9QNP1;Q9QXZ0-4;F6XCT0;F6Q750	Macf1	yes	0.0231434	-0.364172	0.0032159	-0.0619	0.0401888	-0.674377	0.00232183	-0.0397072
Q61001	Lama5	yes	0.0242321	-0.36197	0.0147774	-0.283627	0.00512242	0.0939719	0.000533441	-0.0111993
Q58E35;P47955	Rplp1	yes	0.0201883	-0.361867	0	0	0.271655	3.97309	1.81786	1.90703
Q9JHU4	Dync1h1	yes	1.13781	-0.360017	0.641707	-0.218104	2.39721	0.753646	2.96749	1.23311
Q3U4W8;P56399	Usp5	yes	0.642143	-0.358722	0.356574	0.129674	3.58315	1.1413	3.22461	1.60277
Q80SW1;H3BKT5;Q80TQ9;F8WI65;F8WGT1;Q68FL4-2;Q68FL4	Ahcyl1;Ahcyl2	yes	0.781785	-0.357623	1.40772	0.586854	1.70725	2.10767	1.96123	3.11325
Q8BGH2	Samm50	yes	0.386143	-0.357604	0.177175	-0.268482	0.201307	0.130395	1.96316	0.622005
Q8CCP0-3;Q8CCP0-2;Q8CCP0;Q8CCP0-4	Nemf	yes	0.265508	-0.354705	0.0996183	-0.193989	1.47118	1.57306	1.88586	1.66938
Q8VCH6	Dhcr24	yes	0.223357	-0.349424	0.1173	-0.380119	0.592968	5.33634	0.66814	5.70552
Q9CYX7	Rrp15	yes	0.193543	-0.348646	0.278005	-0.162916	1.15969	-0.515217	0.129081	-0.211733
P60335	Pcbp1	yes	1.93563	-0.347108	0.519114	-0.0659	2.10093	0.610797	1.54643	0.890189
Q3U9V4;P62880;E9QKR0;D3Z1M1;D3YZX3;D3Z1T4	Gnb2	yes	0.688326	-0.346732	0.604134	-0.582505	1.52237	0.929291	1.23652	1.45123
Q8VEJ4;Q3URT5;Q3TC83	Nle1	yes	0.740502	-0.344378	1.45189	-0.514195	1.04712	0.232026	1.01986	0.263004
E9Q6Z0;Q2M4H5;E9PV12;G3X914;Q9D5V5;Q8BYN6	Cul5	yes	0.0170061	-0.344145	0	0	0	0	0.427243	-4.01476
Q549P2;O70201-2;O70201	Birc5	yes	0.315557	-0.34413	0.439097	-0.371298	0.134907	-0.0520515	1.01625	-0.410163
P14685;Q8BK46;Q3ULJ5;Q3U5M8	Psmd3	yes	1.41429	-0.343638	0.00726437	-0.0067	1.36585	0.589386	1.98841	1.28625
Q9DAW9;A0A0G2JDV8	Cnn3	yes	0.978982	-0.342255	0.752101	0.595794	3.44081	1.36101	2.62803	1.53741
Q3UPL0-2;Q3UPL0;S4R2A9	Sec31a	yes	0.444859	-0.342094	0.953529	0.27378	3.3952	1.26174	2.11047	2.29844
F8VPX1;E9PXY8;Q6A4J8;Q6A4J8-2;Q6A4J8-3	Usp7	yes	0.313016	-0.341978	0.788067	0.14677	1.96517	0.738321	2.79711	1.05804
A0A0A0MQA5;P68368	Tuba4a	yes	1.59308	-0.341853	0.858976	-0.639936	0.55336	0.221174	0.469334	0.373788
Q9WU62-2;Q9WU62	Incenp	yes	0.776312	-0.339532	2.11875	-0.575097	0.325929	-0.120599	0.453232	-0.240803
Q8QZY1	Eif3l	yes	1.91923	-0.339194	0.397496	0.173031	2.62805	0.520986	1.55053	1.08275
P67778;Q5SQG5;Q3TV00	Phb	yes	1.69306	-0.338381	0.234522	-0.223199	0.604872	0.133228	1.72596	1.04925
Q8K3X4	Irf2bpl	yes	0.513102	-0.338192	2.24318	-1.00242	0.33018	-0.152517	0.0348477	0.0204455
Q544K9;P13439;Q3TVV7	Umps	yes	1.81603	-0.33663	0.00321251	0.000639	5.09154	0.754166	1.96377	1.02885
A0A0R4J008;P70288;Q3UXH8;Q8BQ10	Hdac2	yes	0.112513	-0.328952	0.00627407	0.00684	0.924332	0.495576	1.44227	1.21083
Q8BFZ3	Actbl2	yes	0.0217937	-0.328623	0	0	0	0	0.934968	8.66243
Q6ZWZ7;Q505B1;Q80V08;Q9CPR4;Q6PHZ1	Rpl17	yes	1.07823	-0.32824	0.693606	-0.21589	3.66714	0.597675	2.85991	1.26345
A2AFJ1;Q60973;A2AFI9;Q8C5H3;Q3UJI2;Q3UX53	Rbbp7	yes	0.243035	-0.326871	0.21691	0.191556	1.46016	1.18274	2.25608	1.14909
Q5NCY0	Kdm6b	yes	0.0198504	-0.32562	0.0156752	0.245314	0.57941	4.89903	4.76935	12.2377
E9QN08;Q80T06;P57776;A0A0R4J1E2;P57776-3;D3YUQ9;A0A0R4J1L2;Q91VK2;P57776-2;D3YZT9;F6ZFU0;D3Z7N2;D3YY68	Eef1d	yes	0.932696	-0.325437	0.0832309	0.0665	4.30398	0.800825	1.7208	1.32014
A0A171KXD3;Q8C2D7;Q80WB1;Q3UIG8;Q80WV6;Q9JIF0-3;Q9JIF0-2;Q9JIF0;Q3TPF5;A0A140LHF7;A0A140LJF4	Prmt1	yes	0.337736	-0.324097	0.896507	-0.391985	0.309593	0.298517	1.62832	1.64631
Q6ZPT2;Q7TSZ3;Q8BMJ2	Lars	yes	0.819384	-0.316488	0.0444359	-0.0153	3.62915	1.06647	2.97449	1.43693
A0A1B0GX25;Q3UG37;Q3U4Q5;Q9Z2V5;Q8CGC3	Hdac6	yes	0.47543	-0.316385	0.426406	-0.213465	0.43674	-0.121443	0.548577	1.02813
Q6IRT4;Q8BTW2;Q3U8X1;Q9DCH4;Q3UVY8;Q8VH52	Eif3f	yes	1.12144	-0.314006	0.429317	0.377334	1.85	1.19547	3.08851	1.78704
Q3TPE9;Q3TPE9-2	Ankmy2	yes	0.0214069	-0.312088	0.939709	7.18142	0.364544	5.00127	0.93435	8.34714
E9PXY1;A2A432-2;A2A432;J3QJX0	Cul4b	yes	0.537053	-0.309306	0.13321	-0.134603	2.28801	0.966729	2.18311	1.96648
Q545K4;Q3UA13;Q3U818;O55135;Q9R071;Q3UBJ6;Q3U740	Eif6	yes	0.348555	-0.307695	1.62234	-0.639419	0.120335	-0.103069	0.0796958	-0.037981
Q3TYX3	Smyd5	yes	0.693508	-0.304942	0.148224	0.15828	2.44436	0.80773	0.550962	5.01253
J3QP56;P97823-2;P97823;D3YUG4;Q4FK51;D3Z269;D3Z111	Lypla1	yes	0.0794283	-0.304297	0.400195	4.39278	0.0171461	-0.29557	0.912633	8.87171
Q3UHI3;O35134;Q8BNM6;Q3TU49;Q80Y46;Q3TUG2;Q05DK4;Q05BP7;Q8C2X2	Polr1a	yes	0.246907	-0.303418	0.305424	0.139369	2.77352	1.77896	4.07365	2.94112
Q5BLK2;P60867	Rps20	yes	1.99757	-0.303366	0.0478957	-0.0208	1.75501	0.567056	0.798607	0.971479
Q9D8M4;Q3U8B9	Rpl7l1	yes	0.695278	-0.302102	2.41465	-0.609107	0.14144	0.0235564	0.0876074	0.0297063
Q8VIJ6;Q3TZL2	Sfpq	yes	0.96568	-0.301608	0.0283142	-0.0154	1.99983	0.74229	1.7822	1.33409
Q7TND5;A0A0G2JFR7	Rpf1	yes	0.506553	-0.299156	1.99579	-0.506058	0.0147336	-0.00526301	0.0718176	0.0675507
A2ATU0	Dhtkd1	yes	0.232886	-0.296773	0.217987	0.0974	0.517157	4.53645	0.667407	0.264563
Q3UGT9;Q9ES46	Parvb	yes	0.193007	-0.294449	0.147407	0.267673	0.728696	0.825298	0.72535	6.11413
Q3UZ18	Ice2	yes	0.158606	-0.293227	0.0130373	-0.192896	0	0	0	0
Q8VCG3;Q3UL50;Q8R3V4	Wdr74	yes	0.526671	-0.290569	2.6834	-0.660743	0.112068	0.0222708	0.202882	0.110479
P83917;Q7TPM0;Q9CYJ8	Cbx1	yes	0.141596	-0.289483	1.23689	-0.959525	0.077845	0.143034	0.225918	-0.151276
E9QKA4;A2A8V8;A2A8V9;E9PUK6;Q52KI8-2;Q52KI8	Srrm1	yes	0.174796	-0.287142	0.0533059	-0.0506	0.705036	0.681183	1.01499	0.988905
Q52KG9;Q3TIX8;Q3TI05;P80317;Q3TW97;Q3TI62;A0A571BEL9;Q8VEI1	Cct6a	yes	0.431905	-0.286181	0.441583	-0.163562	1.35003	0.559926	1.61059	1.05136
Q6P1A9;Q5EBG5;Q58ET1;Q80UT7;P12970	Rpl7a	yes	0.93528	-0.285757	2.90821	-0.393751	1.16459	0.22547	0.859251	0.448455
Q91ZH2;Q542J9;P17918;Q9CZD6	Pcna	yes	1.18314	-0.285666	0.0521798	-0.033	1.74775	1.04927	1.6339	1.43951
Q8CF81;Q3UGW4;O88696	Clpp	yes	0.498107	-0.285564	0.445379	4.65771	0.636051	0.884858	0.503698	4.99805
Q5BLJ7;P62301;Q921R2	Rps13	yes	0.573421	-0.285439	0.306332	-0.0792	3.8786	0.769421	1.04919	1.21752
Q8BIW1	Prune	yes	0.619459	-0.282394	0.0402296	0.0763	0.312619	-3.3856	0.351298	4.68162
Q6DID3;Q3TBS5;Q3TZC7	Scaf8	yes	0.137115	-0.279657	0.728269	7.56569	0.521348	5.27929	0.639324	6.18999
Q3TUA1;Q5FWJ5;P61979;P61979-2;Q3TJ38;B2M1R6;Q3TL71;P61979-3;Q3U9Q3;Q3U6X2;Q3TG17;H3BLL4;H3BK96;H3BKD0;A0A286YDM3;A0A286YCM2	Hnrnpk	yes	1.24548	-0.278268	0.201631	-0.0414	2.70261	0.694877	2.73149	1.07195
Q9CZU6	Cs	yes	0.751102	-0.276315	1.21763	0.229364	1.63614	0.504889	2.87313	0.957967
Q3TF87;Q922B2;Q8BK18;Q3TMC5;Q3UJQ3	Dars	yes	1.32183	-0.274874	0.846443	0.119738	3.17589	0.841597	2.22264	1.09416
D3YWT1;D3Z3N4	Hnrnph3	yes	0.101258	-0.272007	0.384387	0.776442	2.77185	3.21621	1.22295	10.411
A0A0J9YVG0;Q61074	Ppm1g	yes	0.193697	-0.270378	0.0432162	0.0954	0.366189	0.791208	0.485371	5.25811
Q91V38;Q3UBU0;Q3UAD6;P08113;Q3TUD6;Q8CCY5;F7C312	Hsp90b1	yes	0.741821	-0.2701	0.0146914	-0.0129	2.18695	0.856504	2.17118	1.48674
Q9CQ73;Q3TIY5	Pkp2	yes	0.0165692	-0.269232	0.93461	-8.12864	1.12546	9.10255	1.0577	8.50868
A0A2K6EDK3;Q6PIP5;Q8BJK0	Nudcd1	yes	0.178163	-0.267656	0.25981	-0.252181	0.361207	4.60453	0.0304442	0.531064
Q3UKT3;Q3UJK5;Q3TG75;P29758	Oat	yes	0.0848179	-0.266647	0.325073	0.27755	0.0226813	0.0152086	0.243899	0.48162
A0A0R4J031;Q8C006;F6U6G6;Q3UJA9	Trim35	yes	0.186015	-0.264373	1.25709	-0.572296	0.253894	-0.609403	0.0984832	-0.268179
Q8CBP1;Q8C762;Q3TJI7;Q04736	Yes1	yes	0.321844	-0.26021	0.42101	0.968805	0.705601	5.74814	1.09914	7.94947
Q8R1B4;Q66JU1	Eif3c	yes	0.149916	-0.258912	0.177095	0.10554	3.18176	0.838671	0.676631	1.24762
Q3TKP3;P28658;Q3TCF4;Q8BWX1	Atxn10	yes	1.1814	-0.258653	0.208787	0.0687	2.65898	0.701391	2.73601	1.11095
Q91YR9;Q4FJY5	Ptgr1	yes	0.442474	-0.256623	0.31783	-0.405814	0.216485	0.0479361	0.416426	4.12041
Q3U589;Q60I30;Q9D892	Itpa	yes	0.015309	-0.253568	0.300605	3.95053	0.887149	8.0804	0	0
Q5EBK7;Q99L28;E9PY85;Q3U5N8	Rsl24d1	yes	0.529295	-0.253454	2.02025	-0.87331	0.112045	0.0735499	0.198242	0.145587
A0A0N4SVB8;Q9DAB3;Q9CQW2	Arl8b	yes	0.720316	-0.252268	0.36911	-0.249482	0.597803	1.38046	3.12295	2.02675
E0CXE7;Q5SUQ9-3;Q5SUQ9-2;Q5SUQ9	Ctc1	yes	0.634328	-0.249521	0.415115	-0.539612	1.47289	0.49918	1.1081	0.942036
Q8CD09;Q8C3R7;Q8BT15;Q8C7S2;Q9ERG0-2;Q9ERG0	Lima1	yes	0.0157549	-0.248849	0	0	0.427243	3.9498	0	0
Q8CHH7	Gcn1l1	yes	0.0132852	-0.245609	0.358343	-0.258128	2.01699	0.613399	0.0211484	0.414523
Q8R2M5;Q8BIJ6;Q810V2	Iars2	yes	0.0132777	-0.244875	0.123861	-0.332208	0.289558	4.47863	0.427243	3.47176
Q9DBE9	Ftsj3	yes	0.649484	-0.244836	2.6878	-0.583619	0.0251683	-0.00842412	0.208714	0.0650291
Q8BHX3;Q8BHX3-2	Cdca8	yes	2.27854	-0.2442	1.38471	-0.523626	0.128128	0.032793	0.213674	-0.0767676
Q6ZWV7	Rpl35	yes	0.559676	-0.242655	0.0672362	0.0866	3.4224	0.55508	2.6662	1.61024
Q3UW40;Q8BP67;Q8BT08;Q9CS31	Rpl24	yes	0.688755	-0.242553	1.1083	-0.190503	3.29122	0.805614	2.00718	1.25707
Q99JX6;Q3TUI1;F8WIT2;Q3UI56;Q3UDK4;P14824;Q8CEX0	Anxa6	yes	0.212592	-0.241866	0.403801	0.853745	0.700041	0.793168	1.15407	1.31995
Q3U3X7;Q3TU94;Q5SU71;Q61510;Q922N9	Trim25	yes	0.712554	-0.241419	0.0280851	-0.0225	2.93795	0.891088	2.79179	1.4539
Q9DCA5;E9Q2V8	Brix1	yes	0.954144	-0.241229	1.32575	-0.330018	0.49437	0.119195	0.16281	0.0781097
P08752;A0A0A6YWA9	Gnai2	yes	1.00435	-0.241107	1.01246	-0.186968	4.07421	0.525654	2.32646	1.13495
P97313	Prkdc	yes	0.059557	-0.240259	0.0687053	-0.290491	0.403354	0.29194	0.199379	3.63416
E9QB02;Q68FL6	Mars	yes	0.761799	-0.236324	0.11988	0.0395	3.10373	1.09806	3.01224	1.7252
G5E896;A0A0R4J1Q0;Q3UJB9;Q3UJB9-2;D6RE33	Edc4	yes	0.443909	-0.235399	0.300878	-0.114094	3.55531	0.9135	1.36534	1.1058
Q5SVF7;O55125;Q3UGS1	Nipsnap1	yes	0.440387	-0.233468	1.09534	0.290199	0.582798	0.355588	2.99856	1.3839
E9Q9X1;S4R1P5;Q91ZU6;Q91ZU6-3;Q91ZU6-4;Q91ZU6-2;A0A087WRB8;A0A087WPR7	Dst	yes	0.154322	-0.233192	0.250946	-0.436792	0.140541	-0.599108	0.172058	-0.21059
Q6Q783	Suv420h2	yes	0.218789	-0.232998	0.971618	-0.291648	1.62933	0.56493	1.36478	0.301971
Q9EQ61;Q5SQ20	Pes1	yes	0.329619	-0.23247	1.8252	-0.312714	2.33762	0.482746	1.01005	0.37013
Q3V1H1	Ckap2	yes	0.142996	-0.23189	0.130204	-0.301715	1.72575	1.07498	0.93611	1.45134
Q9CZJ6;Q9CXR6	Mis18a	yes	0.145008	-0.231512	0.0735248	0.0565	0.735618	1.01671	0.0152949	-0.036363
Q3V235;O35129;F6QPR1;Q3V2V2	Phb2	yes	0.457512	-0.230585	1.92544	-0.286076	0.0274906	-0.0224457	1.00239	0.45772
P08249	Mdh2	yes	1.21152	-0.230289	0.122983	0.0971	1.83577	1.02312	4.64328	2.13927
Q5SU73	Coil	yes	0.440947	-0.227683	1.54026	-0.320808	2.88692	0.54905	1.21282	0.55409
Q99ME9;Q3UR29;Q3TPJ4	Gtpbp4	yes	0.623192	-0.224616	2.79682	-0.54889	0.206604	0.0427017	0.323096	0.128937
O70126	Aurkb	yes	0.598608	-0.220563	1.90824	-0.262865	1.96296	0.269034	0.191218	0.116455
G3X8R5;Q922W2;Q3UA37;Q8BMY0	Qrich1	yes	0.130081	-0.218284	0.263176	0.334281	2.05355	1.62516	3.548	2.93078
Q8R516;B2RUG2;Q8R516-2	Mib2	yes	0.0125845	-0.21804	0.012899	-0.225526	0.242448	3.7347	0.427243	4.26921
Q9D0B0;Q3TXM9;F6RTE1	Srsf9	yes	0.108637	-0.216766	0.373607	-3.75445	0.902997	0.905163	0.456211	4.29302
B2RQV1;Q8BWZ3-2;Q8BWZ3;Q8BY54	Naa25	yes	0.0124901	-0.216564	0.00811518	0.126366	1.24281	9.3554	0.427243	-3.59149
Q9Z1N5;A0A1S6GWH2;Q3TB18	Ddx39b	yes	0.653633	-0.215619	1.489	0.390016	3.81948	1.11882	2.11578	1.35709
Q8R3F9	Tut1	yes	0.100814	-0.21531	0.0296354	0.518707	0.07486	1.33864	2.39628	1.95963
Q3UEJ8;Q9D826	Pipox	yes	0.111275	-0.21477	0.102165	-0.0672	2.57331	0.691336	0.975149	8.7493
P68040	Gnb2l1	yes	1.67727	-0.213526	0.554583	-0.0997	1.83686	0.569013	2.64717	0.94304
Q3V199;Q91VK1;Q3TRM2	Bzw2	yes	0.174526	-0.21141	0.00171275	0.0287	1.21809	1.32108	1.04087	1.35592
Q3UX26;Q9DCE5	Pak1ip1	yes	0.415446	-0.210152	0.468683	-0.320321	1.09853	0.588991	1.28355	0.994661
Q3UDK0;Q3U2A3;Q3TPN9;E9Q605;Q8CBT3;E9QNL4;Q60680-2;Q60680-3;Q60680;Q3USX8;Q3V454;Q3U141;Q05DR8;A0A0R4J0T4;Q3U2E5;Q5D0E0;O88351	Chuk;Ikbkb	yes	0.0117808	-0.209749	1.91215	-0.521491	0.285201	4.02094	0	0
Q61177;Q60737;Q9D0E8;Q8CD20	Csnk2a1	yes	0.300281	-0.208742	0.263063	0.152663	0.886624	1.04969	1.59782	1.57359
P62830	Rpl23	yes	0.536187	-0.206146	1.14531	-0.234315	4.38354	0.497208	1.12371	0.85043
Q571A2;Q9D4H8;Q9D4H8-2;E0CYT5	Cul2	yes	0.281946	-0.206064	0.561988	-0.351404	3.16647	1.36403	2.35463	1.37409
Q8BTU5;Q3TS44;Q9R1P4;A0A1B0GS70	Psma1	yes	0.264889	-0.205147	0.402505	0.140926	3.73939	2.69639	0.665228	5.83296
Q80Y52;P07901;Q3UIF3;Q3TKA2;A0PJ91;Q3TKB9;Q3TKG0;Q3TJU7;Q8C5U3	Hsp90aa1	yes	1.91772	-0.204988	0.389216	0.09	4.19521	0.843063	2.27815	1.00854
A0A0R4J259;Q7TMK9-2;Q7TMK9;G3UZI2;G3V018;G3UXJ6;G3UZ48;G3UWM1	Syncrip	yes	0.551317	-0.202824	1.13415	0.331798	2.84657	1.08473	2.57058	1.51041
Q8R0W0;A0A2I3BRT4	Eppk1	yes	0.373105	-0.20262	0.0546122	0.200291	0.765626	1.14454	0.513393	4.97724
Q8C5L7;A0A1D5RLR3;Q8C545	Rbm34	yes	0.489928	-0.202045	0.847988	-0.305571	2.019	0.289014	0.421629	0.185282
E9QMN5;Q8CHY6;A0A1I7Q4G8	Gatad2a	yes	0.240875	-0.200971	0.271788	-2.95555	1.47441	1.45022	0.083389	1.41259
Q6NV99;Q8CB73;Q8BP50;Q6P252;Q69ZG0	Haus6;mKIAA1574	yes	0.0122621	-0.19404	0	0	0.934782	7.95975	0.0407197	0.620309
E9Q4M4;Q91VN4;Q9DA45;Q3TJS8;Q8C2Z6	Chchd6	yes	0.286172	-0.193619	1.42714	-0.866163	0.601173	0.866659	1.01873	1.2276
Q9CRA8;Q3U2K4	Exosc5	yes	0.232823	-0.192559	2.58683	-0.320803	0.0106165	0.0107187	0.0298933	0.536914
Q6P542;Q5RL55	Abcf1	yes	1.90097	-0.185647	1.64545	0.368854	4.35141	2.02783	2.22799	2.02924
A0A0N4SW07;P50518;A0A0N4SWA3;A0A0N4SW34;Q9D593	Atp6v1e1;Atp6v1e2	yes	0.20715	-0.184448	0.386401	-3.38037	1.53162	1.03455	0.268372	4.05869
Q14A90;Q9D7B1	Dus2	yes	0.012182	-0.182997	0.00613978	-0.0949	0.0296472	0.450699	0.731699	5.83387
Q8VI84	Noc3l	yes	0.584161	-0.18073	3.4285	-0.497752	1.94667	0.266578	2.28365	0.486139
P97452;Q3TJZ5;Q3TIJ5;Q3THV0	Bop1	yes	0.465843	-0.180347	1.72659	-0.407307	1.39175	0.28858	0.892093	0.38438
P68181-2;P68181-3;P68181;P68181-4;A0A0G2JFT9;H6TMF6;H6TMF5;P05132-2;P05132	Prkacb;Prkaca	yes	0.0126363	-0.180347	0.236172	-0.133193	0.436709	3.8329	0.427243	4.05315
A0A5F8MPK9;Q9EP69	Sacm1l	yes	0.0108639	-0.179045	0.44092	3.85324	3.63951	2.11543	1.05304	8.87928
A0A0N4SUH4;Q8BKS9;A0A494BBI7	Kiaa0020	yes	1.26915	-0.177677	0.759966	-0.165954	1.97208	0.631975	1.68429	0.67781
Q91YK6;Q4V9X9;Q5M9M5;P62751	Rpl23a	yes	0.328195	-0.177126	0.886813	-0.205912	2.45817	0.321354	1.10133	0.72419
Q8K327	Champ1	yes	0.0119465	-0.175803	0.412779	-3.32669	1.03628	7.59271	0.480097	4.1099
Q4FZH7;P84089;G3UW85	Erh	yes	0.129642	-0.174883	0	0	0.00752056	-0.126899	0.0124096	0.190448
Q9CX34;Q9CRG3	Sugt1	yes	0.231519	-0.174737	0.265486	0.25332	0.292272	-3.17129	0.0388029	0.684821
Q8BTX5;Q5M9L0;Q3TII2;Q3THW7;Q91WK2;Q3TIK5	Eif3h	yes	0.612284	-0.171331	0.0188715	-0.0159	2.21683	0.830519	2.17015	1.50789
Q564E8;Q9D8E6;Q9CSM5	Rpl4	yes	0.439331	-0.171003	2.1548	-0.190331	4.22258	0.719414	1.89522	1.12402
Q5BKQ9;Q8BG32;Q7TMI0;Q3UWW9;Q497E8;Q8BK73;Q3THG2;Q8C0Z6;Q8K2N7	Psmd11	yes	0.744125	-0.169957	0.547601	0.102393	3.00073	0.764032	1.53838	1.04073
Q6ZWZ4;Q5M9L1;P47964	Rpl36	yes	0.215851	-0.16983	0.448936	-0.392513	1.79745	0.123615	1.43427	0.533314
P47963;Q5RKP3	Rpl13	yes	0.504978	-0.168744	1.31175	-0.346822	1.48839	0.417694	1.69806	0.873313
Q3USH5	Sfswap	yes	0.00890384	-0.167805	0.0759748	0.247459	0.262316	3.93699	0.32695	4.7172
Q9CPY7-2;Q9CPY7	Lap3	yes	0.679111	-0.167782	0.414042	0.130239	1.76411	0.557323	2.65201	0.884476
Q7TND9;P53395	Dbt	yes	1.32549	-0.167456	0.0850741	0.0353	1.41305	0.668694	1.9377	0.994231
B2RT97;Q9WVJ2;E9Q5I9	Psmd13	yes	1.06737	-0.166816	0.862092	0.16444	4.20156	0.81842	1.29927	1.09356
A0A1Q1PRS6;A0A1Q1PRS4;A0A1Q1NN66;A0A1Q1PRS2;A0A1Q1PRT9;A0A1Q1PRS9;A2A9Z1;A2A9Z2;A0A023ZTV5;A0A023ZT56;Q8BHM1;P11531;Q5U476;C5I8Q2;Q3TWL4	Dmd	yes	0.314879	-0.165457	0.000346925	-0.00572	1.16976	1.22529	1.09063	9.58699
Q9D7A8	Armc1	yes	0.105213	-0.165022	0.507877	4.3749	0.0023326	0.00508817	0.929146	8.56539
Q99LN9;D3Z7J7;D3Z6Y9;Q99LN9-2	Dohh	yes	0.139148	-0.163176	0.0202412	0.312995	1.03961	8.82271	6.79634	13.5684
A2A547;Q5I0T8;P84099	Rpl19	yes	0.249423	-0.16279	0.136507	-0.0573	1.00143	0.52091	0.688491	1.72053
Q5M9P1;A0A2I3BPG9;P83882;A0A0A6YW33	Rpl36a;Gm6525	yes	0.504469	-0.161759	0.00409748	-0.00603	0.423953	5.01577	0.439875	0.984149
P14576;E9PXC0;Q99JZ9;Q8C1Y6	Srp54;Srp54c	yes	0.38936	-0.160659	0.283087	-0.147033	2.45382	1.3785	1.50328	1.87809
Q60932-2;Q3U6K8;Q3TIG8;Q3THL7;Q60932;F2Z471	Vdac1	yes	0.780648	-0.159945	1.20076	-0.154291	2.34373	0.553441	2.00974	1.06046
Q8BGS0-2;Q8BGS0	Mak16	yes	0.354613	-0.158597	1.25352	-0.396727	0.204655	0.120981	0.459251	0.353366
B2RQ83;B7ZN04;A2AFQ9;Q8BX17;E9PUU4;Q6KAS0	Gemin5	yes	0.147192	-0.155844	0.299398	0.26848	2.11581	1.35258	3.47537	2.06735
Q6A099;Q6DFZ1;Q3UPP2	Gbf1	yes	0.0915636	-0.154103	0.251269	0.269224	0.579825	5.32946	1.76834	12.0712
A2ADY9	Ddi2	yes	0.00989918	-0.153721	0.40542	-3.69772	0.76966	0.755908	0.0540405	0.876639
Q9QWF0	Chaf1a	yes	0.00946757	-0.153424	0.00117469	0.0193	0.754108	6.05535	0.934938	8.10256
Q99J57;Q3THS6;Q3TED1;Q3TSS0;A0A0U1RNT6;Q3UZA2;A0A0U1RNK6;Q3UAP7	Mat2a	yes	0.195433	-0.153372	0.125742	0.122128	1.79064	0.856882	2.83303	1.02763
Q9Z199;P63271	Supt4h1b;Supt4h1a	yes	0.609864	-0.152038	0.356805	0.427935	0.0250052	0.417403	0	0
Q542I9;P62192	Psmc1	yes	0.628792	-0.151299	0.217427	0.12277	3.32274	0.93705	3.46096	1.36416
Q03265;D3Z6F5	Atp5a1	yes	1.29168	-0.147396	1.91568	0.160003	1.99462	0.266318	2.63083	0.927095
Q9CZW2;A0A1D5RM33;Q9CZW2-3;Q9CZW2-2	Cenpn	yes	0.00985686	-0.147207	0.0224771	-0.333072	0	0	0	0
Q3TI40;Q3TI19;O88441;Q2M4G1;Q8C454	Mtx2	yes	0.296307	-0.14629	0.437021	-0.332153	0.183441	0.210539	1.63108	0.73214
Q58EU6;P47962;Q3U850;Q3THE1;D3YYV8	Rpl5	yes	0.348947	-0.14577	0.15752	-0.0747	3.93406	0.672779	2.20467	1.16552
Q8CIJ3;Q8JZQ9	Eif3b	yes	0.870188	-0.14471	0.616043	0.0826	3.27566	1.22358	3.49033	1.63306
Z4YKT6;I7DM66;Q99J47-2;Q99J47	Dhrs7b	yes	0.00936645	-0.143618	0.427243	3.48311	0.935035	7.24708	0	0
Q8R2W6	Rbm28	yes	0.112391	-0.143281	0.333069	-0.395829	0.363356	-4.31058	1.29084	0.617108
Q99JT9	Adi1	yes	0.00940778	-0.140772	0.300367	-3.65243	0.332717	-3.12107	0.427243	4.0788
D3Z7B5;Q8BWY9	C330027C09Rik;Kiaa1524	yes	0.111437	-0.140491	0.25619	0.28481	2.67462	1.41017	2.24679	1.88923
P62911;Q5PR09	Rpl32	yes	0.287612	-0.140401	0.764457	-0.277122	2.24949	0.491205	1.90485	1.06185
Q8BPF9;Q545V8;O54833;A0A1D5RLE4;A0A1D5RM74	Csnk2a2	yes	0.0079994	-0.140354	0.0758401	0.206123	0.473737	4.58194	0.374831	5.0642
Q99JZ4;Q3TXJ4;P36536	Sar1a	yes	0.23694	-0.139063	0.276622	-0.433798	4.21742	2.06231	1.50178	1.77607
Q8BMK1-2;Q8BMK1	Mettl2	yes	0.00871225	-0.139001	0.0198584	0.296443	0	0	0	0
E9Q286	Ice1	yes	0.324267	-0.137957	0.1816	-0.111166	1.59177	0.782113	0.35566	0.527812
Q3TQZ0;Q3U821;Q9CRF5	Wdr75	yes	0.464138	-0.13643	3.21528	-0.396534	0.590033	0.459494	2.32688	0.547606
B9EIU1;Q8CGC7	Eprs	yes	0.656044	-0.135983	0.264144	-0.072	2.77412	0.748781	3.24455	1.37068
Q8BIX3-2;Q8BIX3	Arl14ep	yes	0.00885846	-0.13486	0.0138875	-0.206315	0	0	0	0
Q99LC5	Etfa	yes	0.272657	-0.134848	0.0481905	0.0187	4.01067	0.781037	2.28097	1.26484
A0A0R4IZW8;O88456	Capns1	yes	0.00971681	-0.133346	0.00509459	0.07	0.462459	3.56228	0.0149919	0.22097
E9QKD1;Q3UHX0	Nol8	yes	0.205077	-0.132547	2.01269	-0.533455	0.89179	0.316999	1.2826	0.695272
A2AMU9;Q9D0I8;A2AMV1;Q9QYY3	Mrto4;mg684	yes	0.116918	-0.131872	0.401068	-0.101263	0.916561	0.297443	0.506485	0.443572
Q3UF10;Q8CF06;Q80UU6;Q99PG2-2;Q99PG2	Ogfr	yes	0.0590035	-0.131676	0.417902	-0.611182	2.77167	1.92797	2.66117	2.13528
A0AUN0;Q4G0C0;G3X928;Q6NZC7	Sec23ip	yes	0.00759387	-0.131145	1.52131	0.650068	0.321818	4.21868	1.07919	8.69301
Q7TN25;G3UVU2;D3YW09;Q62203	Sf3a2	yes	0.00839819	-0.130236	0.0659605	1.05447	1.36682	2.3217	0.0412564	0.581645
P04627;B1AUP0	Araf	yes	0.00644375	-0.128019	0.00173398	-0.00687	0.256076	4.51456	3.61961	11.7839
A0A338P6Q0;A0A338P675;A2RS58;P47941;Q8R5B8	Crkl	yes	0.0079001	-0.125408	0.0131172	-0.21842	1.01583	8.02464	0	0
A0A1L1SQR4;Q8VDR9;Q6ZPS1	Dock6;mKIAA1395	yes	0.0077225	-0.12451	0.383387	-0.292681	1.28639	2.78652	0.531997	4.9956
Q80VY9	Dhx33	yes	0.176723	-0.123935	0.0984846	-0.0456	2.18746	0.549674	2.6284	0.74751
A0A0R4J1W7;Q8BGZ4;G3X8W7;Q8BGZ4-2;Q3TEF0	Cdc23	yes	0.157759	-0.121387	1.44649	0.669447	2.05265	1.23231	2.85916	2.3293
B2RSW8;Q9R0L6;Q9R0L6-2	Pcm1	yes	0.0284548	-0.119968	0.225	0.478461	1.0713	1.34007	2.83174	2.39431
P46471;Q8BVQ9;Q3UIH5	Psmc2	yes	0.451715	-0.119436	0.967661	0.257899	3.15619	0.934844	1.80919	1.4612
Q3TS64;Q8BVY0;Q3TH37;Q3UL54;Q3TGI9;Q3TLJ3;Q3TAJ5;Q9CSF9;Q3TN25	Rsl1d1	yes	0.272943	-0.117553	3.70144	-0.363119	1.39812	0.233866	0.596053	0.200933
Q8BJX0;Q9R1P3	Psmb2	yes	0.0951979	-0.116561	0.968795	0.380086	3.0498	1.33305	0.640487	5.77938
Q99L48	Nmd3	yes	0.0873253	-0.115354	0.826426	0.389354	2.371	1.85694	3.92766	2.11287
Q08024-4;Q08024-2;Q08024;Q3UYR3;Q08024-3	Cbfb	yes	0.0065869	-0.114874	0.175323	-0.196198	1.64277	0.737471	0.00736794	-0.12881
Q6KAU3;Q9D125	Mrps25	yes	0.00740594	-0.113684	0.0349166	-0.079	0.0106404	0.185829	0	0
Q5SW88;Q6ZPF0;Q5SW87;Q5SW86	Rab1	yes	0.423305	-0.112651	0.416189	0.232321	2.69586	0.804321	2.97261	1.1182
Q9QZD9;Q3T9Y8;A2AE03	Eif3i	yes	0.11191	-0.111462	1.82727	0.469643	2.89024	1.71724	3.65256	2.56703
Q4FE56;P70398	Usp9x	yes	0.449037	-0.109474	0.380811	0.200202	2.62128	0.99414	3.48275	1.94257
Q9EQ20;Q8K0L1	Aldh6a1	yes	0.0395547	-0.103374	0.208854	0.552924	0.210646	-3.20415	0.693324	6.25823
Q3TD41;Q3UGF2;Q1AJD0;Q5SVQ0-4;Q5SVQ0-2;Q5SVQ0-3;Q5SVQ0;Q3UGU8;Q5SVQ0-5	Kat7	yes	0.0664291	-0.102911	0.343164	-0.208158	1.83585	1.01423	2.52785	0.538642
Q3UZL8;A0JLN1;F8VQC1;A0PJ97;E9Q740;Q3UU23	Srp72	yes	0.105325	-0.102232	1.01064	0.300305	0.295604	0.918461	3.41227	1.86196
Q547R0;E9QAT0;Q6AXB7;P35922-3;P35922-2;P35922;E9QAS8;D3Z6U8;E9QNF5;P35922-5;P35922-4;P35922-6;P35922-9;P35922-8;P35922-7;E9QAS9;P35922-11;P35922-10;P35922-12;Q8BPK8	Fmr1	yes	0.147876	-0.101735	0.989	0.687489	2.26246	1.63007	0.586619	5.74545
Q5NTY0;Q3TK61;P63037;B1AXY1;B1AXY0	Dnaja1	yes	0.356638	-0.101066	0.975482	0.12465	1.30304	0.525607	2.55669	1.07084
Q8K284;A0A0U1RPD8;Q3UHL0;Q8K284-2;Q3UPZ9;Q3UTP3	Gtf3c1	yes	0.0602185	-0.0998	0.92065	0.827311	0.930922	7.47503	0.928802	7.70644
Q9D104;Q8BZ07;G5E8T3;Q9CRF7;Q9D7A6	Srp19	yes	0.397182	-0.0989	0.368696	0.303417	2.24272	0.997352	0.600148	5.04269
D3YWK1;Q80W47	Wipi2	yes	0.0565284	-0.0989	0.286126	0.290364	1.86879	1.70764	0.925942	8.83989
Q3U6F1;E9Q7W0;Q3UM17;A0A0J9YTV5;P31266-2;P31266	Rbpj	yes	0.0904011	-0.0984	1.72631	0.539121	0.285204	0.7205	0.642455	0.956393
E9PU96;Q571H0	Urb1	yes	0.162236	-0.0979	1.27528	-0.296687	1.33152	0.437862	2.47168	0.792665
Q9CQM8;O09167;Q4VA28	Rpl21	yes	0.156356	-0.0953	0.0821547	0.0177	2.38537	0.893616	2.9958	1.40279
Q3UDG2;Q3U6U7;P32921-2;Q4FJZ4;P32921	Wars	yes	0.122686	-0.092	0.497836	0.187661	3.23186	0.89313	1.86265	2.0815
Q6A0A9	FAM120A	yes	0.0516127	-0.0907	0.65766	0.541108	2.25159	2.09596	0.666305	5.80898
Q99KI0	Aco2	yes	0.401297	-0.0903	0.600268	0.10744	1.34852	0.192856	2.27208	0.955133
Q8C907;Q8CCX6;Q80WQ2;A0A1D5RLY2	Vac14	yes	0.0878934	-0.0881	0.233404	0.316024	1.77813	1.25504	0.670842	1.03836
Q3UUX9;Q3TIY6;Q3UC72;Q3UPA3;Q61598-2;Q61598;A0A1Y7VLG4;A0A1Y7VL99;P50396	Gdi2;Gdi1	yes	0.00586563	-0.0879	0.0155917	-0.238209	0.029933	0.469219	0	0
A0A0U1RPF2;Q99P31	Hspbp1	yes	0.0428529	-0.0875	0.406629	3.74669	0.626193	5.24329	1.03949	8.3576
Q3TT85;H7BX59;Q9WU56-4;Q9WU56-2;Q9WU56-3;Q9WU56	Pus1	yes	0.0405158	-0.0867	1.06169	0.751117	1.48722	1.81866	2.99308	2.57321
A0A0R4J083;P51174	Acadl	yes	0.0412348	-0.0866	0.436777	-0.547312	0.443826	3.98294	0.935	8.38911
G3UZ73;G5E8P4;G3UWY3;B2RWU4;Q5NBX1-5;Q5NBX1-4;Q5NBX1-2;Q5NBX1-3;Q5NBX1	Cobl	yes	0.00556561	-0.0861	0.00316754	0.0488	0.427243	-3.6347	0	0
Q5M9N6;Q4VAF2;Q3U8M3;P61514;A0A1D5RL86;Q9CYW3	Rpl37a	yes	0.225192	-0.0855	0.106428	0.0711	1.46292	0.644111	3.58188	0.956685
E9Q4G7;Q3U772;E9PWB2;Q8BK63;Q6PJ87;Q3U844;H7BXB1;E9Q3W1;Q8BK63-2;E9Q2U6;Q3TVX1	Csnk1a1	yes	0.0460935	-0.0839	0.21319	-0.134286	1.6403	0.571698	1.76438	1.34524
P52479;P52479-2	Usp10	yes	0.0623953	-0.0827	0.64355	0.4425	2.7272	0.925093	1.38931	0.941576
A0A1D5RLW7;Z4YNA3;A0A1D5RLR7;Q9D2X5-2;Q9D2X5	Mau2	yes	0.0599653	-0.0824	0.0170614	0.25736	0	0	1.01564	8.40219
Q9CXY0;P63321;Q8CCG5;Q9JIW9	Rala;Ralb	yes	0.00542982	-0.0807	0.00202584	0.0303	0.534864	4.23635	0.93505	7.78208
P53569;A0A0R4J046	Cebpz	yes	0.131849	-0.0802	0.880162	-0.256406	3.61857	0.944748	1.60488	0.940449
Q6A028	Swap70	yes	0.229347	-0.0784	0.178226	-0.167078	0.967066	0.833911	1.7342	1.24089
A0A3B2WDD2;A0A3B2WBL1;Q5XJF6;Q3U561;P53026;Q99JL6;A0A3B2W824	Rpl10a	yes	0.139103	-0.0778	2.14004	-0.326183	4.32852	0.53046	1.86679	0.673739
Q6ZQ73;Q3UM57	Cand2	yes	0.0966871	-0.075	1.08325	0.669587	2.54054	1.42452	0.0400926	0.720584
Q9QYJ0	Dnaja2	yes	0.156227	-0.0749	0.547884	0.303332	2.45817	1.17757	1.35473	1.4599
Q3UKJ6;Q3TFE5;O35286;Q497W9;Q3UDX4;A0A0G2JG10	Dhx15	yes	0.220766	-0.0732	1.16087	-0.190962	1.78412	0.540321	2.50298	0.475669
Q62261;A0A0A0MQG2;Q62261-2;Q5DTR4	Sptbn1	yes	0.05541	-0.0727	0.0542059	-0.0576	0.317061	0.496789	0.620974	1.5153
F8WI22;Q3UDL9;Q8K019-2;Q8K019;Q3TSZ0;A0A087WQA0;Q3UR37;Q8K019-3;A0A087WRN1;Q3TRC6	Bclaf1	yes	0.20899	-0.0713	0.352395	0.114957	3.12811	1.56408	1.98454	1.23184
Q3U6P5;Q9Z204;Q9Z204-5	Hnrnpc	yes	0.269939	-0.0681	0.357422	0.126071	3.84909	1.23843	3.11363	1.6252
Q3THG5;Q03147;Q8CAC4;A0A286YDC0	Cdk7	yes	0.00369281	-0.0664	0.390405	0.734285	0.800269	5.93913	2.14407	1.91929
Q9DBC7;Q8C3Z4;Q3TYK4;Q3UBA7;Q9CS50	Prkar1a	yes	0.084367	-0.0663	0.0579591	0.0354	0.943233	0.738835	0.368964	0.478154
P12382;Q8CD98	Pfkl	yes	0.325863	-0.0655	0.717255	0.111722	2.70063	1.30052	2.8407	1.47682
Q99LG2;Q3U316;E9PV58;Q3U1S0	Tnpo2	yes	0.0935811	-0.0649	1.34719	0.352819	2.7618	1.283	1.90494	1.26479
Q3UIG0;P60229;Q9CT23	Eif3e	yes	0.126533	-0.0648	0.539014	0.393389	2.08123	1.02067	2.6093	1.70706
Q3ULW0;P62827;Q14AA6	Ran;1700009N14Rik	yes	0.0881128	-0.0637	0.135737	-0.0598	0.50075	0.411965	1.01644	0.414981
Q8BN32;Q3U8U8;P29341;Q99KL3	Pabpc1	yes	0.270288	-0.061	1.66598	0.260272	4.23546	1.10514	3.3115	1.62161
Q3U8F5;Q9D8W5;B1AT36;Q3TRH2	Psmd12	yes	0.319886	-0.0603	0.218457	0.158288	2.94448	0.780993	3.24046	1.24974
Q8CEW7;B2RPU8;D3Z5B1;Q9D1L0	Zbed5;Chchd2	yes	0.134587	-0.0588	0.522606	4.39361	5.53747	12.8803	0.427243	4.21841
P63168;Q9D6F6;Q80ZS7	Dynll1;BC048507	yes	0.20264	-0.058	0.879891	0.059	2.47018	0.809334	1.8773	0.750575
O88477;A0A0H3XWX3	Igf2bp1	yes	0.206426	-0.0556	0.837206	0.275674	3.37976	1.22441	2.58479	1.68774
A0A1L1SQQ5;A0A1L1SR46;A0A1L1STA1;Q3UVH2;P41241;D3YVQ8;D6RGA0;Q2M2N5;Q9D6H7;P70223;A0A0R4J1P8;D3Z4T5;A0A0R4J1N6;P41242-3;P41242;P41242-2	Csk;Matk;HYLTK	yes	0.00286434	-0.0546	0	0	0.0131201	0.243866	0.0107377	-0.208663
Q3UCH0;P47911;Q3UFI4	Rpl6	yes	0.204199	-0.0538	1.25849	-0.190177	2.70727	0.414466	0.988842	0.492207
Q80U76;Q9CYH6	Rrs1	yes	0.0477223	-0.0535	1.01015	-0.412233	0.393741	0.207996	0.226663	0.23821
Q8R2M2	Dnttip2	yes	0.0760875	-0.052	0.301638	-0.0783	1.39548	0.615918	1.45743	0.64827
Q3U541;P97379;Q3U6B1	G3bp2	yes	0.0900436	-0.0501	0.268205	0.117336	3.66465	0.820613	2.88069	1.32577
Q80WQ8;Q8BS57	Mis18bp1	yes	0.119719	-0.0491	1.94713	-0.670931	0.337137	0.318092	0.927381	-0.629941
Q3UKM9;Q3U3A7;E9Q794;A4FTZ3;Q6ZPV1;Q3UII8;Q924K8-2;Q924K8;Q3TY62;H3BLE1	Mta3	yes	0.0268857	-0.0468	0.143749	-0.161842	1.21334	1.96154	0.566716	5.48486
A0A5H1ZRL3;Q8C4Y3-3;Q8C4Y3	Nelfb	yes	0.0291722	-0.0464	0.366994	0.36436	0.88885	1.00176	2.42903	1.67052
G3UY19;G3UW86;G3UWQ7;Q99K43;G3XA79	Prc1	yes	0.0718091	-0.0455	0.176498	-0.0762	1.33899	1.09237	2.25093	1.26246
O70194	Eif3d	yes	0.438988	-0.0448	1.17818	0.101019	2.67566	0.911469	2.73754	1.22421
Q6P1H6-3;Q6P1H6-2;Q6P1H6	Ankle2	yes	0.00268331	-0.0435	0.47654	3.98981	0.680492	0.658038	0.0201819	0.317332
Q03145	Epha2	yes	0.0186561	-0.0432	0.451689	1.38392	0.63253	5.18483	0.313037	4.15608
Q3UAZ7;Q9CT19;Q3U566;P30681;A0A1B0GQX9	Hmgb2	yes	0.00244165	-0.0408	0.0207495	0.027	0.91401	0.818522	0.175105	0.233249
Q91YU8	Ppan	yes	0.0349093	-0.0383	1.06262	-0.62889	0.232415	0.109919	0.0388571	-0.020202
Q810B1;Q6P060;Q5RL20;Q99N89	Mrpl43	yes	0.00229848	-0.0381	0.951349	7.53173	0.280066	3.88491	0.0159977	0.278428
Q8C7V3;Q3TN42	Utp15	yes	0.0463211	-0.0372	1.32301	-0.225356	2.64617	0.538683	1.62882	0.632395
O08856	Ell	yes	0.0108395	-0.0369	0.384888	3.44349	1.09971	0.947235	1.47994	1.42654
P08030	Aprt	yes	0.0180151	-0.0348	0.621001	0.288352	1.59285	1.10645	3.04678	1.91252
Q5SXR6;Q68FD5;Q80U89;Q3UPJ3	Cltc;mKIAA0034	yes	0.234916	-0.033	2.16291	0.269529	3.44838	0.970853	3.27888	1.3177
P68372;Q9D6F9;Q9DCR1;Q9CVR0	Tubb4b;Tubb4a	yes	0.235818	-0.033	0.685258	0.224688	3.86024	1.00189	2.86317	1.49748
P97822-2;P97822;E9Q5H2;E9PZF5	Anp32e	yes	0.158223	-0.0319	0.597701	0.19279	2.71909	1.30214	5.64875	1.92431
Q0QEZ4;Q3TE45;Q9CQA3;Q9Z1Z5	Sdhb	yes	0.0123782	-0.0296	0.523032	0.967676	0.00252145	0.0421047	0.00109065	0.0192598
Q3UJ34;Q3UEJ7;P16460	Ass1	yes	0.13929	-0.0277	1.54496	0.349552	4.38896	1.01482	2.52187	0.981684
Q80TT4;Q9CZW5;Q3TSX8	Tomm70a	yes	0.0717809	-0.0276	0.153014	0.0969	1.90055	0.946519	2.64156	1.49184
Q9CWK0;Q9CR57;Q569Z0	Rpl14;Rpl14-ps1	yes	0.130427	-0.027	0.0769279	-0.0106	2.52541	0.652225	4.33153	0.873055
Q5U4C1;Q5U4C1-2;Q6PD32	Gprasp1	yes	0.00170257	-0.0269	0.427602	0.980911	0.633808	5.64186	1.1328	8.85256
P14115	Rpl27a	yes	0.0649223	-0.0265	0.046277	-0.0198	2.48701	0.639299	2.77818	1.11351
Q9Z2Z9;Q3V0X4	Gfpt2	yes	0.0415771	-0.0262	0.460342	0.465024	2.75011	1.80246	2.05322	2.26071
B2CY77;P14206	Rpsa	yes	0.047641	-0.0253	1.36028	0.319456	3.52528	0.997041	2.9903	1.68133
Q8CFQ9;Q564D0;Q3USY4;P56959;G3UXT7;Q3UK30	Fus	yes	0.0187786	-0.0244	0.756222	0.385654	11.7932	14.3424	0.652134	6.43931
D3Z645;Q9QZ88;Q9QZ88-2;D3YYD5	Vps29	yes	0.0184236	-0.0238	0.552543	-0.961626	0.0502445	-0.0234763	0.010799	0.210412
D3Z780;Q61749;Q61749-2;A0A0J9YUY0	Eif2b4	yes	0.0157197	-0.0229	0.178123	0.269391	1.80465	1.10773	1.82978	2.11883
Q8VI75;Q5U4C5	Ipo4	yes	0.0149011	-0.0217	0.703015	0.616286	0.584322	5.67241	0.820647	2.08944
S4R1B9;B1Q2W7;D3YZK4;Q80UV9-3;Q80UV9;Q80UV9-2	Taf1	yes	0.0186542	-0.0214	0.0263543	-0.524266	0.221026	0.283314	0.0194913	0.4219
Q5FWB6;Q5M8R8;P14869;S4R1N1;D3YVM5	Rplp0	yes	0.0521623	-0.0209	0.155024	-0.0843	3.09185	1.00618	2.21374	1.32941
Q9ESR1;Q540E6;Q921J2	Rheb	yes	0.00121568	-0.0209	0.0278046	-0.031	0.997503	1.23363	0.978992	8.30469
Q5M9N8;Q3UBI6;P14148;Q3TK73;F6XI62	Rpl7	yes	0.0918691	-0.0205	0.16345	-0.0384	0.844785	0.477887	1.72756	0.665131
A0A0R4J260;B2RRE7	Otud4	yes	0.00861814	-0.0198	0.34454	0.229043	2.50688	2.20013	1.22727	9.03269
B2RTM0;P62806;Q61667	Hist2h4;Hist1h4a	yes	0.0302052	-0.0197	0.554116	-0.0794	0.690177	0.168413	0.159499	0.083847
Q3TSR1;Q91XD6;Q3UBB2	Vps36	yes	0.020141	-0.0193	1.69463	0.897406	1.96456	1.55645	1.67341	2.14787
Q5BLK0;Q3TIQ2;P35979;Q8C2K0;Q6DI58	Rpl12	yes	0.039054	-0.0169	0.039207	-0.0198	2.87742	0.88098	3.28146	1.22793
F7APP3;A2AJH3;Q3THR4;O70311	Nmt2	yes	0.016243	-0.0167	1.20891	0.577434	2.76344	1.62915	1.72672	1.93317
Q8CGC6	Rbm28	yes	0.0290468	-0.0167	2.16099	-0.276795	2.46227	0.515561	1.62595	0.631244
Q8BJW5;Q8BJW5-2	Nol11	yes	0.0179439	-0.0162	0.75438	-0.232927	1.0843	0.644697	1.99009	0.625451
Q5SUC3;P35564;Q3TXE5	Canx	yes	0.0354002	-0.0148	0.478309	0.270467	3.04468	1.185	3.72677	1.30088
Q149V4;B2RWH3;Q64523;Q6GSS7	Hist2h2ac;Hist2h2aa1	yes	0.00948781	-0.0143	0.130656	0.0675	0.00450431	-0.00382423	0.150116	0.397964
Q80ZK9;A2AE98;Q8JZZ2	Wdtc1	yes	0.0524398	-0.0132	0.48194	0.364407	2.13976	1.42696	2.4529	1.70515
Q6ZQH0;Q6PGF5;Q3V0N4;Q8K0N8;Q3UYW7	Bms1	yes	0.0200672	-0.0125	0.550548	-0.0743	2.24291	0.610345	2.72366	0.876423
Q3TIR2;Q14AC7;P61211;F8WIB1;Q9D7H9	Arl1	yes	0.017372	-0.0111	0.0635834	-0.0434	3.75908	0.960916	0.660593	5.63541
D3YTU3;Q8CD15;Q8CCK9	Mina	yes	0.000623624	-0.00964	0.0572223	-0.0693	0.932634	2.15458	5.39767	12.618
Q3U781;Q9D6W4;P84104-2;P84104	Srsf3	yes	0.00481044	-0.00945	0.526189	-0.134863	1.21578	0.766668	1.78133	0.906308
A0A0N4SV80;E9QML5;Q61464-4;Q61464;A0A0N4SV38;A0A0N4SVI8;E9QKZ7;Q61464-7;Q61464-2;Q61464-5;Q3TZK9;A0A0N4SVM8;Q3TNM0	Zfml;Znf638	yes	0.0155336	-0.00934	0.482104	-0.341374	3.26183	1.31946	0.664329	0.81932
P05213;Q99KA2	Tuba1b	yes	0.0334576	-0.00914	2.72921	0.279217	5.83251	1.07084	2.96652	1.51434
Q8BH58	Tiprl	yes	0.000377103	-0.0072	0.0203582	-0.34004	0.0335881	0.543475	0.427243	4.16409
Q9DCC5;Q32P00;I6L9I7;P23198;D3Z313	Cbx3	yes	0.00819986	-0.00568	0.201609	-0.0779	0.83109	0.538164	1.19413	0.749266
Q9CQ69	Uqcrq	yes	0.00028918	-0.00495	0.00414674	-0.0722	1.06528	8.55294	0.264218	3.95054
Q4FZH2;P61255;B1ARA3;B1ARA5;Q3U7N1	Rpl26	yes	0.005647	-0.00368	1.05181	-0.353565	1.61579	0.437672	0.930815	0.875313
G5E924;Q3UMT7;Q8R081;G3UY38	Hnrnpl	yes	0.0135335	-0.00322	0.579492	0.221093	4.37923	1.15133	2.91787	1.44551
Q540D7;Q3UJW9;Q9JII6;Q80XJ7;B1AXW3	Akr1a1	yes	0.00474942	-0.00307	0.855974	0.284843	1.48408	0.51204	0.957582	1.60852
F8VQ29;B9EKT6;Q3UQP1	Iqgap3	yes	0.00236552	-0.00208	0.266119	-0.22834	1.20327	0.971811	1.6979	0.880294
A0A0R4J2B5;A0A087WRI8;G5E8E3;Q8R3Y5-2;Q8R3Y5	2310022A10Rik	yes	4.81e-05	-0.000692	0.00908807	0.146376	0.427243	3.92066	0.84806	1.61504
P55200-2;P55200;S4R2S5;D3Z5H5	Kmt2a	yes	0.000125711	-0.000318	0.272419	3.55278	1.0482	7.5275	0.907248	7.86524
P97329	Kif20a	yes	0.000542177	-0.000292	0.722923	0.32448	0.992166	0.483007	0.749233	0.584448
Q5M9P3;Q9CZX8;D3YUT3;D3YUG3;D3Z5R8;D3Z722	Rps19	yes	1.28e-05	-0.000225	0.0656494	0.351105	1.06016	1.20677	0.882741	2.07356
A1L0U3;B9EI85;A0A1W2P768;P84228	Hist1h3e;Hist2h3b;Hist1h3b	yes	0.000354977	-0.000224	0.982785	-0.112752	0.71574	0.15463	0.100233	-0.118155
P50289	Acrv1	yes	0	0	0	0	0.427243	-4.54489	7.14361	-15.518
O88554	Parp2	yes	0	0	0.00141558	0.0251	0.0460085	0.815723	0.0645171	1.09589
Q6PEE6;Q3U7X9;Q69ZW4;P17427	Ap2a2	yes	0	0	0.427243	3.77208	0.935041	8.19243	0.935038	7.92696
Q545P0;Q3TV47;Q3TSQ1;P14094;Q3TRA6	Atp1b1	yes	0	0	0.0234759	0.0249	0.02148	0.346538	0	0
A0A1W2P7N8;A0A1W2P6I3;A0A1W2P758;Q9D1M8;Q71V27;A0A1W2P845;P97314;A0A1W2P780;Q6QMT3	Csrp2	yes	0	0	0	0	0	0	0	0
Q8VCK2;A0A1B0GT66;F6Y6L6;Q3U7I9;F8WIR1;Q3UCW4;Q3UCD9;Q3UAQ1;Q3U8W5;Q3U7P0;Q3U651;Q3TXL5;Q3TWR6;Q3TWD0;Q3TIR0;Q8C243;P18242;Q3TWL1;Q3TJN3;Q3UC89	Ctsd	yes	0	0	0.427243	-4.28539	0	0	0	0
E9PV24	Fga	yes	0	0	0	0	0	0	0	0
Q8R5H1-5;Q8R5H1-2;Q8R5H1	Usp15	yes	0	0	0.415987	3.57369	0.696706	5.43021	0.590068	5.55412
Q58DZ5;Q9D2R8;Q8R2K5	Mrps33	yes	0	0	0.0106281	0.218823	0.00181999	0.0361894	0	0
P47856-2;P47856	Gfpt1	yes	0	0	0	0	0	0	0.934149	8.13276
D3YVK1;P15105	Glul	yes	0	0	0	0	0	0	0	0
Q05DV2;Q8R390;Q545P6;Q3UBU1;Q3TKG9;P98192	Gnpat	yes	0	0	0.427243	-3.75551	0	0	0	0
P05202	Got2	yes	0	0	0.427243	-3.80298	0	0	0	0
P06745;B7ZWL9;B2RXT5	Gpi;Gpi1	yes	0	0	0	0	0	0	0	0
O89112;B2KGR2;Q8CHW0	Lancl1	yes	0	0	0.427243	-3.60401	0.00853774	0.134925	0	0
Q571B2;Q03160	Grb7	yes	0	0	0	0	0.272998	3.48291	0	0
Q91XC0	Ajuba	yes	0	0	0.935072	7.62384	0.316808	4.27798	5.78151	12.0212
Q3UAX2;Q8C562;Q4FJQ8;Q3UCZ2;Q3UCH4;Q3UCD4;Q3UC81;Q3UC44;Q3UBE9;Q3UB98;Q3UB54;Q3U841;Q3U784;Q3U715;Q3U6S8;Q3U5U0;P11152	Lpl	yes	0	0	0.427243	-3.5821	0.427243	-3.7689	0	0
Q3UTB8;Q99LP6	Grpel1	yes	0	0	0.427243	-3.6803	0.427243	-3.40016	0	0
P97346-2;P97346	Nxn	yes	0	0	0.427243	3.79268	0	0	0	0
D3YWH0;D3YZE3;Q3UN82;Q3UIP2;Q3TX39;Q61398;A0A0G2JE29;D3YUE2	Pcolce	yes	0	0	0	0	0	0	0.427243	-3.82564
Q8C6E9;P42669	Pura	yes	0	0	0	0	0.427243	3.90689	0.427243	4.26541
Q9D4I9;Q0PD32;P35288	Rab23	yes	0	0	0	0	0.427243	3.82902	0	0
Q9CUS2;Q9CSE4;A2AUR7;Q9D031;Q01730;Q3TFN7	Rsu1	yes	0	0	0	0	0.0548962	0.125667	0.931444	8.14958
Q3UGS9;Q3URM1;Q3U3U6;Q3TXD4;Q8CCN6;Q60649;E9PY58	Clpb	yes	0	0	0	0	0	0	0.0138705	0.230815
P21981	Tgm2	yes	0	0	0	0	0	0	0	0
Q5FW91;P05214;Q9D9Y2	Tuba3a	yes	0	0	0.0014298	-0.0253	0	0	5.91003	13.3279
P10639	Txn	yes	0	0	0	0	0	0	0.427243	-4.09875
Q99KN2;G3UYN9;G3UYR5	Ciao1	yes	0	0	0.275261	-3.74733	0.0572648	1.03695	7.24642	12.9194
Q8CE90-5;Q8CE90-2;Q8CE90-6;Q8CE90-8;Q8CE90-7;Q8CE90;Q8CE90-4;Q8CE90-3;A0A140LHN8	Map2k7	yes	0	0	0	0	0.427243	3.77112	0.935035	8.19399
E9Q088;A5YBK2;G3X8U8;O88622-2;O88622;Q3TUI8;A0A2I3BRU5	Parg	yes	0	0	0.427243	3.14638	0	0	0	0
Q542H2;Q3UIT9;Q3TN31;Q9Z2U0;Q3THL2;A0A338P7D7;Q9CWH6	Psma7;Psma8	yes	0	0	0.00890705	-0.141873	0	0	0	0
Q9Z0E0-2;Q9Z0E0	Ncdn	yes	0	0	1.80865	-0.56483	0.9693	0.350672	0.458966	4.14493
Q91VE0;Q9CV67	Slc27a4	yes	0	0	0.264423	3.46149	0.933378	7.76848	5.17634	11.9918
Q0P688;Q8BMB3;D3Z730;Q3UUT0;Q9D334;G3X9H1;D3Z729;Q80ZJ3;D3YUV9	Eif4e2	yes	0	0	0.427243	-3.63146	0.427243	-3.57066	6.85475	12.3908
O88665	Brd7	yes	0	0	0.00159234	-0.0268	5.83635	13.2618	0.934625	8.39192
B2RT77;Q78WZ7	Twistnb	yes	0	0	0.00744475	0.128058	0.427243	3.81611	0.427243	4.39105
A0A0R4IZY0;Q8C1A5	Thop1	yes	0	0	0.427243	-3.77402	0.427243	-3.61821	0	0
A1L0U6;A2AS98;P28660-2;P28660	Nckap1	yes	0	0	0.427243	-3.318	0	0	0.935	7.59395
Q3TDP3;Q9D1E8;F8WGD9	Agpat5	yes	0	0	0	0	0	0	0	0
J3QM81;Q80UU1	Ankzf1	yes	0	0	0.00160503	-0.0265	5.40666	13.0133	4.88421	14.0713
Q497T6;Q8BXC6	Commd2	yes	0	0	0	0	0.427243	-3.52913	0	0
Q91WC0;F2Z420;Q91WC0-3;Q91WC0-2	Setd3	yes	0	0	0	0	0.427243	4.50635	0	0
Q497N3;Q64369;A0A0A0MQD2;Q71V06;Q68G78;Q61478;Q810K5;Q60951;Q60950;Q3UBT1;B2RUF0;Q9Z2C8-2;Q9JKB3-2;P62960;Q9Z2C8;Q9JKB3	Ybx2;Igf2bp3;Ybx1;Ybx3	yes	0	0	0	0	0.000852448	-0.014836	0.319079	4.54401
Q8R1N9;Q80WV2;Q3TAP1;Q3TZJ9;Q9QZ67;Q9CW02	Ppm1d	yes	0	0	0	0	0.427243	3.72081	0.427243	3.86456
G3V027;Q9Z2C9;G3UYZ2;I6L9A6;G3UYB7	Mtmr7	yes	0	0	0.427243	-3.36624	0.427243	3.65175	0	0
H3BJQ7;G3UZJ4;Q3UWS9;Q3U7H9;Q9D6X2;P99029-2;P99029	Prdx5	yes	0	0	0	0	0	0	0	0
Q6NZQ4	Paxip1	yes	0	0	0.427243	3.36277	6.87788	13.4636	7.59955	14.0281
A0A0U1RPR5;Q3UNF2;P97470;A0A0U1RQ12	Ppp4c	yes	0	0	0	0	0.935056	7.96476	0.934774	7.98637
Q02614	Sap30bp	yes	0	0	0.00226804	-0.0362	0.0660771	1.05232	0.984103	8.42948
Q3UME9;Q3U026;Q80UM7;Q3U950;Q3U8P9	Mogs	yes	0	0	0.018466	-0.303179	0	0	0.933092	7.50279
D3Z315;Q9D1J2;O89079;F6YFR7	Cope	yes	0	0	0.535072	-4.49027	0.297077	3.9091	0	0
Q9D1A2;Q3TG71	Cndp2	yes	0	0	0.427243	-3.65199	0.427243	-4.0353	0.0141224	-0.255821
Q91VC9;A0A286YDK2	Ghitm	yes	0	0	0.00369267	0.0624	0.014244	-0.250536	0	0
A0A1W2P865;Q9D945-2;Q9D945	Llph	yes	0	0	0	0	0.0113533	0.209529	0	0
Q9CR02-2;Q9CR02	Tma16	yes	0	0	7e-05	-0.00109	9.38526	11.9335	1.12211	8.99865
Q9D4H1;Q8K2J3	Exoc2	yes	0	0	0	0	0	0	0.427243	3.77801
Q7TN31;Q3V1B3	Aggf1	yes	0	0	0	0	0	0	0.0284161	-0.405849
P70122;F6TN03	Sbds	yes	0	0	0.275758	3.6249	0.427243	-3.85721	0	0
B2ZAC8;Q8R3L2;Q80TL2;A0A1D5RM90;Q8R3L2-4;Q8R3L2-3;Q8R3L2-2;Q8R3L2-5	Tcf25	yes	0	0	0.0133541	0.20837	0.427243	4.06059	0	0
A0A0N4SUQ1;A0A0N4SUN8;A0A0N4SWH2;A0A0N4SV32;Q3V274;Q3UEI6;Q3UJK2;Q3UMP4;Q9CY58-4;Q9CY58-3;Q9CY58-2;Q9CY58	Serbp1	yes	0	0	0.427243	-3.54269	0.427243	4.30699	0.195625	-2.76069
Q9CQM2;A0A1B0GT97;A0A1B0GQW0;Q99JH8	Kdelr2;Kdelr1	yes	0	0	0	0	0	0	0	0
Q3TV90;A0A0R4J047;Q05D11;Q9CYI4;D3Z765;Q9CYI4-2	Luc7l	yes	0	0	0.00734342	0.11219	0.930691	7.92079	0.427243	3.65382
F6ZTG3;E9Q197;Q9CPV4-3;Q9CPV4-2;Q9CPV4	Glod4	yes	0	0	0.0115064	-0.159416	0	0	0.0255426	0.3478
D3Z4J5;Q9D1H7;D3Z7S0;Q9D1H7-2	Get4	yes	0	0	0.0205775	-0.318654	4.59731	12.5112	0	0
Q8BFY6	Pef1	yes	0	0	0.427243	3.44473	0.585285	4.28217	0	0
Q9CX97	Wdr55	yes	0	0	0	0	0	0	0.935008	8.27504
Q9D2E2;Q9D2E2-2	Toe1	yes	0	0	0	0	0.427243	3.13898	0.531753	4.51506
F7D5G9;F6S5B6;Q6GQU3;Q70KX6;Q8BIT2;Q3UUV0;Q3TMV1;Q3TXU6;A2AN61;Q8VEH2;F6XWQ4	Ciz1	yes	0	0	0	0	0.427243	3.203	0	0
Q99P72;Q8K3G7;Q99P72-5;Q99P72-4;Q99P72-3	Rtn4	yes	0	0	0	0	0.427243	4.12193	0.427243	4.12868
B1ATP7;Q3U0M8;Q80Y81-2;Q80Y81	Elac2	yes	0	0	0	0	0.0340561	-0.548534	0.0258201	-0.43156
Q9DB27;Q9CQ21;Q9DB27-2	Mcts1;Mcts2	yes	0	0	0.427243	-3.80641	0.271698	-3.6311	0.303135	3.98593
Q9D8X5	Cnot8	yes	0	0	0.427243	4.15742	0.427243	3.92415	0.935086	8.52863
Q14AX6-2;Q14AX6-3;Q14AX6	Cdk12	yes	0	0	0.00167389	-0.0268	0.933315	7.936	1.02401	8.40928
Q8BIG7;H3BJ37	Comtd1	yes	0	0	0.0245214	0.383064	0.427243	-3.76935	0	0
Q8C5E7;Q3TJN6;Q9D8U8;Q3TXT4	Snx5	yes	0	0	0.00292529	0.0497	0.427243	4.0804	0.0243898	0.158382
Q3UKP8;Q80YE7-2;Q80YE7	Dapk1	yes	0	0	0	0	0.664379	0.178604	0	0
Q3TEB9;Q6NX62;Q6PCW8;Q546F8;Q571G2;Q9D753;F6SGT4;D3YYN3	Exosc8	yes	0	0	0	0	0	0	0	0
Q8R3P6	Vwa9	yes	0	0	0	0	0.93487	8.18142	0	0
Q3TLM9;E9PX53;E9QPR5;Q8K2V1;E0CXK8;Q8K2V1-2	Ppp4r1	yes	0	0	0	0	0	0	0	0
Q7TMP0;Q9D694;Q80TB9;Q6P2K8	Cep192;mKIAA1569	yes	0	0	0.0157821	0.222509	0	0	0.0345654	0.508324
G3UZH5;G3UYW9;Q8BZ57;Q6P9N8	Trak2	yes	0	0	0.427243	-5.18989	0.427243	-5.29531	0.427243	-5.06444
Q9D4J7;E9QAG2;Q9D4J7-2	Phf6	yes	0	0	0	0	1.52851	1.7834	0.297102	1.57009
Q6GQV6;E9Q411;Q6PGH6;Q80XK8	Nbas	yes	0	0	0	0	0	0	0.933074	7.9231
E9Q634;Q8C123	Myo1e	yes	0	0	0.313503	-3.87877	0.427243	-3.43764	0.00740735	-0.117821
Q8C027;Q91W86	Vps11	yes	0	0	0.00360395	-0.0537	0.93485	7.33991	0.929308	7.44579
Q9D842;Q8BVD9;Q9D842-3	Aplf	yes	0	0	0.427243	3.24498	0.427243	3.96996	1.71073	11.1675
Q8K1N4	Spats2	yes	0	0	0.934737	7.52574	0.934729	8.03802	0	0
Q541B1;Q9CWW7;Q3UIZ4	Cxxc1	yes	0	0	0.00273303	0.0486	5.44644	12.7069	0.289699	4.37092
A9UGK3;A0A0R4J0G4;Q6VN19;P69566-2	Ranbp10;Ranbp9	yes	0	0	0	0	0	0	0	0
Q8BNW9	Kbtbd11	yes	0	0	0	0	5.23997	12.6083	0.311518	4.24613
Z4YL78;A0A0R4J0K2;K3W4R5;A2AGT5-2;A2AGT5-3;A2AGT5;Q80U79;Q4V782;Q8K250;Q6PB55	Ckap5	yes	0	0	0	0	0	0	0	0
Q8R5D5;Q0VAV3;Q6QI06-2;Q6QI06;Q8C2V9	Rictor	yes	0	0	0.427243	3.55089	0.935104	7.58952	0.921688	8.52273
Q3TSS9;Q3U506;Q3TLJ5;Q99LM2;A2A6E1;A2A6D9;B0QZI8	Cdk5rap3	yes	0	0	0.0178297	0.261567	0	0	0.407914	5.18806
Q8BWV2;G3X8X7;Q920Q4;Q8C016;Q920Q4-2	Vps16	yes	0	0	0.479822	4.01048	0.347031	4.39586	0	0
G5E8N3;D3YYC3;O88974;O88974-4;O88974-7	Setdb1	yes	0	0	0.429426	3.50215	0.313354	3.92543	0	0
Q8N7N5-2;Q8N7N5	Dcaf8	yes	0	0	0	0	0.932872	7.72558	0.925161	8.04833
Q8R1L1;Q8R0N3;Q811K1;Q6P6L8;Q8C0P7	Zfp451;Znf451	yes	0	0	0.000840156	0.012	0	0	1.10853	8.68176
Q80ZS3	Mrps26	yes	0	0	0.515974	4.465	1.09974	8.92031	0.427243	4.10906
Q99KD5	Unc45a	yes	0	0	0	0	0.00956414	-0.138814	0.934933	8.14754
Q3TUQ7;Q5EG47;Q8BUX6;Q8BRK8	Prkaa1;Prkaa2	yes	0	0	0.934831	7.38495	0.930658	7.91009	0	0
Q8C3X8	Lmf2	yes	0	0	0	0	0	0	0	0
Q3UJ95;Q80XI4	Pip4k2b	yes	0	0	7.26411	11.5359	6.03366	12.005	6.28469	12.1354
G5E8W1;A0A2U3TZ82;Q3U2M9;Q99KW3-1;Q99KW3-4;Q99KW3;Q99KW3-2	Triobp	yes	0	0	0.0196422	-0.2778	0	0	0.0250678	0.330373
Q3TCW5;D3YUV1;Q99J45;A0A0J9YUZ6;A0A0J9YTX8;A0A0J9YUQ4	Nrbp1	yes	0	0	0	0	0.427243	3.72289	0.427243	4.37666
Q3UR49;Q6NXY1;Q6NXY1-4	Tbc1d31	yes	0	0	0	0	0	0	0	0
Q3TIU4	Pde12	yes	0	0	0	0	0.427243	3.71698	0	0
B2RWS7;Q8BZ47	Zfp609;Znf609	yes	0	0	0.427243	3.23433	0	0	0.0224393	0.303742
Q8C2E7;Q3TQ26;Q8C2E7-2	Kiaa0196;E430025E21Rik	yes	0	0	0	0	0	0	0	0
Q8CGE5;Q571K1;E9QAH1;E9PVZ8;B2RWW2;Q80UY9;Q3UYL3;Q6PAK0;B7ZNF9	Golgb1	yes	0	0	0	0	0.107978	-2.03616	0.427243	-5.57887
Q8JZM0	Tfb1m	yes	0	0	0	0	0.427243	4.05129	0.427243	4.03428
P70199;Q3U6V5;Q3TL10;Q3TF02;Q3TDF8;Q8BWY3	Etf1	yes	0	0	0.311422	-3.77866	0.427243	3.66517	0.427243	4.24041
Q3TC46	Patl1	yes	0	0	0	0	0.932254	8.05188	5.75432	12.2945
F8VQJ3;P02468;Q3UNG0	Lamc1	yes	0	0	1.17705	-8.54712	0	0	0	0
B2RRC5;A2AWA9;A2AWA9-2;A2AWA7;A2AWA9-3	Rabgap1	yes	0	0	0.391734	-3.86819	0.0687437	1.0718	0.373263	4.92769
I6L967;E9Q6Q4;Q3TU36;Q3TPS9;Q3TLU4;Q3TA69;E9Q912;A0A0G2JF70;Q3TYN8;Q8BKH0;A0A0G2JGC8	Rap1gds1	yes	0	0	0	0	0	0	0	0
F6XWD4;Q3UMT1	Ppp1r12c	yes	0	0	0.934913	-6.92286	0.427243	3.67966	0	0
A0A0U1RPK1;Q8BMB0-2;Q8BMB0-3;Q8BMB0;A0A0U1RPW3	Emsy	yes	0	0	0.025847	0.342165	1.30199	8.31455	0.456238	5.21977
Q5I043-2;Q5I043	Usp28	yes	0	0	0.427243	-3.69539	0.427243	3.81613	0.427243	4.36219
A2A6A1;A0PJ58	Gpatch8	yes	0	0	0.0342776	0.506328	0.427243	3.9859	0.0190933	0.285668
Q8C0L8	Cog5	yes	0	0	0.427243	3.64081	0.427243	3.6413	0.427243	4.35741
Q7TPM6;Q7TPM6-2	Fsd1	yes	0	0	0	0	0.427243	3.11011	0.0343229	0.503878
Q8CHC8	Adnp2	yes	0	0	0	0	0.930735	7.39847	0	0
Q8BR51;S4R1G9;P10755;Q6P9Y7-2;Q6P9Y7	Zfp14;Zfp82	yes	0	0	0	0	0.0700237	0.88574	0.0791719	1.1285
Q8K2R5;D3Z404	Znf668;Zfp668	yes	0	0	0	0	0.427243	3.56629	0.427243	3.80181
Q3TAJ6;P58854;Q80U29	Tubgcp3;mKIAA0357	yes	0	0	0.00597455	-0.083	0.427243	3.46849	0.427243	4.09951
Q8R4U7;B2RQ68;B7ZW89;Q6KAP6	Luzp1;mFLJ00226	yes	0	0	0.0130669	-0.215037	0.379628	4.18019	0.924183	7.07841
B9EJX5;Q8C176	Taf2	yes	0	0	0.0231371	0.341696	0	0	0.427243	4.39935
Q5XG69	Fam169a	yes	0	0	0	0	0.427243	3.81034	0.427243	4.29589
Q5F222;D3Z667;P0C6F1	Dnah2	yes	0	0	0	0	0	0	0.0150038	0.320532
F6XLV1	E030010N08Rik	yes	0	0	0	0	0.0105924	-0.222151	0.00258022	-0.0566063
Q5U4D9;D3Z132	Thoc6	yes	0	0	0.427243	-3.452	0.010444	0.17145	0.00914413	0.16346
B9EKU2;B2RX31	Zscan25	yes	0	0	0	0	0	0	0.926525	8.22682
A0A087WP63;A0A087WNX7;A0A087WNL7;A0A087WQ44;A0A0U1RQA7;Q8BUY7;Q8BKT0	Srcap	yes	0	0	0	0	0.427243	3.81112	0.00460119	0.0789382
A2A4N9;Q3UQQ4;Q5DTN5;A2A4P0;Q3TUC8	Dhx8	yes	1.58e-05	0.000303	0.0171581	-0.306547	0.00988957	0.180321	0	0
Q8CHW4	Eif2b5	yes	0.000154077	0.000349	0.289151	-4.08282	0.427243	4.35656	0.342343	4.89885
Q3U7F3;Q3TIK8;Q5EBP8;Q3UK83;P49312;P49312-2;Q3TFB1	Hnrnpa1	yes	0.00610763	0.00226	0.729317	0.302386	3.96925	1.15699	3.02281	1.26131
Q3U9G2;Q3TWF2;P20029;Q3TKF8;Q3TI47;Q9DC41;Q3U7T8;Q3U6V3;Q3UEM8	Hspa5	yes	0.0107876	0.00395	0.53128	0.0936	1.06104	0.582518	2.38208	1.10414
Q3U8Y7;Q3TKG4;O88685;A2AGN7;Q3THI5;Q3TKC2;B7ZCF1;Q8BUP7;Q3UD94;A0A087WPH7	Psmc3	yes	0.0186294	0.00626	1.30441	0.321952	4.1471	1.28905	1.69946	1.62304
G3X963;Q8CDM1	Atad2	yes	0.0114878	0.00655	0.597853	-0.0947	1.60489	0.576242	0.681764	0.236223
E9Q732;B2RU83	Zfp949	yes	0.000479575	0.00918	0.107433	0.270221	0.000868783	0.0159861	0.024642	0.434346
Q3U926;Q66GT5;A0A5F8MPX4	Ptpmt1	yes	0.000565187	0.0092	0.0271815	-0.445573	0.0112989	-0.191181	0	0
Q6A0C0;Q80YR5;Q3UGR1	mKIAA0138;Safb2	yes	0.000712847	0.0102	0.0139934	0.202648	0.35285	4.17743	0.427243	4.11136
E9PWV3;Q505N6;F6RQA2;F6Q8A4;Q810V8;P18653;G3UZI3;Q3TIM6;Q3UFZ5	Rps6ka1	yes	0.0216418	0.0106	1.6308	0.550243	2.36201	1.48906	2.34952	1.74874
Q3UGQ1;I7HIK9;Q80ZA1;A0A158SIS7;Q549C9;O70366;Q91XH8;P02340;Q8C526;Q9ER40;W5VJU6;Q925E2;Q64451	Trp53;Tp53	yes	0.00807907	0.0107	0.437461	4.42042	0.630879	6.08268	5.57454	13.964
Q9CQF6;Q05C25;Q9CQF6-2	Aasdhppt	yes	0.00070776	0.0111	0.0161271	0.242435	0.280544	4.11251	0	0
O08528;E9Q5B5	Hk2	yes	0.0436225	0.0122	0.669368	0.170878	2.96345	0.742141	2.95263	1.46539
A0A1L1SQA8;Q58EA6;P62852	Rps25	yes	0.0335968	0.0124	0.99667	0.216009	3.101	0.97707	2.10098	1.74577
A0MNP4;Q9ERF3;D6RDC7;Q8BVQ0	Wdr61	yes	0.00806713	0.0125	0.171115	-0.261089	1.95843	0.901527	1.29212	2.40082
Q3UNK6;P56960;Q8K366;Q8R2R0;F6VYQ6;Q9CYJ3;Q3TRD0;Q99KY7	Exosc10	yes	0.0124154	0.0127	1.39647	0.449642	3.90437	2.14484	2.02003	2.29245
Q8C3Y4	Kntc1	yes	0.000757276	0.0129	0.360607	-3.69837	0.338085	4.72569	0.546428	4.56465
P61327;A0A023T778;Q9CQL1;G3UZW7	Magoh;Magohb	yes	0.0101816	0.0134	0.168586	-0.0941	2.90958	1.2908	1.22861	2.12929
A0A0R4J098;O88291;D3YXQ7	Znf326;Zfp326	yes	0.0135294	0.0137	0.153209	-0.120323	1.1374	0.991614	1.1817	1.23942
Q3U9K9;O55013	Trappc3	yes	0.0203515	0.0152	0	0	0	0	0	0
Q99PT1	Arhgdia	yes	0.00994962	0.0181	0.472597	-0.518724	0.504828	4.63751	0.00241634	0.0431048
P62196;A0A1S6GWH1;Q99KR1;Q8K1K2	Psmc5	yes	0.0529225	0.0203	2.04928	0.357475	2.95639	0.976179	2.85555	1.36217
Q3THV8;P11157;D3Z0D8	Rrm2	yes	0.00142369	0.0211	0.378848	0.545706	0.311347	4.28022	0.427243	3.99386
E9PWY9;Q8C0C7;Q8BXN0;Q8BJG2;Q3U0Y9;Q4FJQ2	Farsa	yes	0.019556	0.0235	0.289623	0.229274	1.43915	1.35862	2.42542	1.5826
Q3UJS0;P62918;Q3THC7;Q9Z237	Rpl8	yes	0.0348004	0.0241	0.287712	0.106846	1.4182	0.622629	1.37745	1.10396
Q9D8Z1;Q3UMX8	Ascc1	yes	0.00171374	0.0253	0.00568834	-0.0879	0.0560483	0.809771	0	0
Q3UEW8;F2Z400;Q3TRL2;Q8K3L3;F2Z3X6;Q810Z4;Q3UHZ0;Q3UGN6;Q9Z2A0	Pdpk1	yes	0.041119	0.0256	0.364528	0.378867	1.67423	0.6877	0.427243	4.51238
Q8BTI8;Q8BTI8-3;Q8BTI8-2	Srrm2	yes	0.0459378	0.0259	0.188072	-0.0923	2.42486	0.922632	1.74855	1.11117
P26443;Q3TSQ7	Glud1	yes	0.157493	0.027	1.27618	0.224358	3.90775	1.03298	3.08832	1.51193
A8IP69;P61982	Ywhag	yes	0.0496282	0.0283	0.500797	0.236015	3.00346	1.31078	2.09706	1.23917
A0JLV3;B2RVD5;B2RTK3;Q8CBB6;Q921L4;Q8CGP2;Q8CGP1;Q6ZWY9;Q64525;Q64478;Q64475;P10854;P10853;Q8CGP2-2;Q8VEE3;A0JNS9;Q9D2U9;Q8CGP0;Q64524;P70696	Hist1h2bj;Hist1h2bk;Hist1h2bm;Hist1h2br;LOC665622;Hist1h2bp;Hist1h2bc;Hist2h2bb;Hist1h2bh;Hist1h2bb;Hist1h2bf;Hist1h2ba;Hist3h2ba;Hist3h2bb;Hist2h2be	yes	0.0416623	0.029	0.120621	-0.016	0.861392	0.174135	0.0125944	0.0160834
Q9CQM9;A0A1B0GS58	Glrx3	yes	0.0229268	0.0297	0.0919169	-0.150231	2.10179	1.30039	3.53601	0.875766
Q8BTU4;Q564E6;P32067;Q3TG93;Q9CYB9;A2AR07	Ssb	yes	0.0700968	0.0316	2.51235	0.491149	4.26652	1.46409	1.93303	1.66106
F8VPU6;Q91XW2	Usp9y	yes	0.00181475	0.0321	0.00473055	0.0932	0.0133899	0.23828	1.17428	0.710943
Q8BFY9-2;Q8BFY9;Q3TKD0	Tnpo1	yes	0.109159	0.0321	2.73138	0.519529	2.25223	1.1473	2.66544	1.62181
Q8BHN1-3;Q8BHN1;A2AFJ4;Q3UYS7;Q3TT61;Q3TS51;Q8BHN1-2	Txlng	yes	0.00177185	0.0321	0.259395	0.304117	0.299874	3.40177	0.360136	3.74375
E9Q9H3;P54103;E9Q9H2;Q3UVT4;Q3TTG9	Dnajc2	yes	0.0260423	0.0323	2.52942	0.641906	2.59929	1.58966	3.67518	3.39671
Q05CC5;Q05DE4;B2RWT5;A2AR02;Q80VC1;A2AR01;Q3UZ38	Ppig	yes	0.0165361	0.0324	0.339216	0.472568	1.23569	1.60735	1.88017	1.49409
Q8R059	Gale	yes	0.042406	0.034	0.0229186	0.361067	0.681169	5.49512	0.534441	4.98673
Q9CR47;Q5M9P2;A0A286YCS8	Nsa2	yes	0.0943924	0.0347	0.750986	-0.164462	0.0274999	-0.00995763	0.266113	-0.158995
Q61655	Ddx19a	yes	0.107009	0.0348	1.25816	0.26091	3.02208	1.25088	1.82703	1.84051
Q3UHQ5;E9PVA8;Q6PGM5	Gcn1l1	yes	0.0646961	0.035	1.55206	0.297614	3.35019	1.16402	4.52864	1.89472
Q3UGV7;G5E8R8;Q6P5G6	Ubxn7	yes	0.00236201	0.036	0.00254462	-0.0383	0.319858	4.3413	0.427243	3.84766
Q3U3Q3;Q5SSI6;Q3TJX6;Q8BHW1	Utp18	yes	0.0453994	0.0362	0.417599	-0.188957	1.22795	0.562897	2.1812	0.58125
P56480	Atp5b	yes	0.112717	0.0382	1.82509	0.261649	2.18099	0.385757	1.82456	1.04012
E9Q3M0;Q62432-2;Q62432;A2CG44;E9Q5P9;Q3V3E0;Q0VER3;Q3UVC6;Q8BUN5;Q9JIW5	Smad2;Smad3;Smad9	yes	0.039655	0.0383	0.362895	0.250343	1.12979	8.9053	0.661743	5.49372
Q61686	Cbx5	yes	0.0491636	0.04	0.321062	-0.0879	1.78272	0.288155	0.0619662	0.036328
Q8K1K3;Q8CJ45;Q3UMZ4;A0A2I3BRL3;Q9QXG9;A0A2I3BPS4	Tinf2	yes	0.00254093	0.0401	0.00810373	-0.121673	0.427243	3.95653	0	0
Q8K2H1;G3X959;B9EKE4;Q8K2H1-2;Q3TYM7;G3UWD4;Q3UBL8	Pphln1	yes	0.016726	0.0401	0.0378778	0.0828	0.606598	0.50406	0.299179	0.338319
Q8BY02	Nkrf	yes	0.0842422	0.0411	0.0515746	-0.0219	1.88429	1.07575	2.71521	1.25284
A1L3B8;P26516	Psmd7	yes	0.0923362	0.0418	1.83196	0.462832	3.02612	0.935895	2.09111	1.2218
Q4VA43;Q3U043;P70324-2;Q3ULL3;P70324;Q8CJ82	Tbx3	yes	0.025901	0.0421	0.279342	-0.251757	1.05225	0.77427	1.26094	1.80825
B2RQC6;E9QAI5;G3UWN2;B2RQC6-2;Q6P9L1	Cad	yes	0.192872	0.0427	1.40687	0.368289	4.4982	1.33864	3.87858	2.01592
Q3UJN9	Coil	yes	0.0498931	0.0432	1.40679	-0.419887	1.68072	0.762919	1.6619	0.544927
Q3TJ01;Q99LF4	Rtcb	yes	0.160767	0.048	1.48146	0.227743	2.02746	1.28709	4.95519	1.70343
Q9EPL8	Ipo7	yes	0.098326	0.048	0.616927	0.30987	1.37129	0.880951	0.797301	0.61672
Q9CXW4;Q8VC94;A2BH06	Rpl11	yes	0.187761	0.0494	0.569612	0.181938	4.03321	0.922104	2.20447	1.17559
Q3U4W5;Q0PD54;P35279-2;P35279;D3YV69;Q0PD53;P61294	Rab6a;Rab6b	yes	0.156417	0.0497	0.764373	1.27871	3.01844	1.12957	3.21858	1.49043
Q9CSH0;Q921F4	Hnrnpll	yes	0.136983	0.0504	1.22595	0.491273	3.68205	1.20148	3.73205	1.71286
Q6P8N8;Q9JHS4	Clpx	yes	0.068119	0.0504	0.500379	0.428469	0.945583	1.50816	1.63407	1.98062
Q548M4;Q9JLJ5	Elovl1	yes	0.0033739	0.0532	0.0321696	0.486292	0	0	0.331761	4.6688
Q569Z6;Q8BZN7	Thrap3	yes	0.213704	0.0549	0.67347	-0.202777	2.89573	1.20489	2.72465	1.52884
Z4YJT3;Q6ZQ58;Q3UU34	Larp1	yes	0.0662277	0.055	0.831153	0.709444	3.37479	2.5212	0.83554	7.16195
P70320;B7ZC85;Q6NZC4;B1ASU9;O55047-3;O55047-2;O55047	Tlk2	yes	0.00413715	0.0554	0.46862	3.87972	0.498772	4.12274	0.321803	4.19724
G3X922;D4AFX7;Q3UX52;Q3UQJ7;Q8CHD7	Dnajc13	yes	0.0041693	0.057	0.411381	3.57902	0.714679	5.50645	1.22273	9.35216
Q91Z50;Q8C952;Q8C5X6;Q3TGH6;Q8R069;Q99M86;P39749	Fen1	yes	0.0881399	0.0574	0.404831	0.405273	1.16169	1.49874	0.956824	1.62584
Q6DFV1	Ncapg2	yes	0.0037835	0.0594	0.934767	6.96809	0.687352	0.86666	0.594195	5.53471
Q3V1M8;Q3U4Z7;Q8VDJ3;A0A087WP83	Hdlbp	yes	0.176738	0.0594	1.00029	0.458503	2.86363	1.67956	2.6888	1.97649
Q5M9N5;Q5M9J8;P41105	Rpl28	yes	0.134573	0.0595	0.894076	0.11793	4.06777	0.693981	1.52063	1.09458
Q3TXS7;Q8BU34;Q05CG9;Q8CGI9;Q5HZG6;Q8CGG2	Psmd1	yes	0.160276	0.0601	0.719902	0.288968	2.98494	1.30482	3.24624	2.02185
Q99LL5;Q9CSK2	Pwp1	yes	0.0640114	0.0639	1.30633	0.257481	1.52223	0.777631	0.416595	0.296086
Q3TJG6;Q9R0Q7;D3Z7C6;Q9CRH1	Ptges3	yes	0.23701	0.0651	1.58221	0.416805	6.51691	1.20572	2.42432	1.49149
Q3UKJ7;Q3UKJ7-2	Smu1	yes	0.0491775	0.0668	0.4946	0.328271	3.39312	1.36192	2.53803	2.20789
Q8CHD5;Q5SRY7-4;Q5SRY7-3;Q5SRY7;Q5SRY7-2;Q922C7	Fbxw11	yes	0.00451577	0.0673	0.427243	3.4939	0.000726935	-0.011994	0.93506	8.02567
Q2M1K2;Q8BU03;A1A596;Q8R538	Pwp2	yes	0.0794573	0.0674	0.329915	-0.122836	1.91811	0.741052	1.80006	0.751509
Q3TG45;Q3U617;Q99JB5;Q9CPS5;Q8BKP5;Q3TW90;Q3TVY0;Q9CX56;Q3TI95	Psmd8	yes	0.0901337	0.0679	0.625415	0.550113	2.39343	1.55281	1.33478	1.08136
A0A1B0GRI2;A0A571BEN2;J3QK55;Q05C34;F8VPU8;A0A0J9YVH3;A0A0U1RQ46;A0A087WQ98;Q8CII6;A2AQA0;D3Z5L4	2010315B03Rik;AU041133;Zfp442;5430403G16Rik	yes	0.00404634	0.0695	0.124522	0.424932	0.687433	1.46404	0.0734706	1.23184
A0JNY7;G3XA17;Q62448;F7CBP1;Q62448-2;Q3U9U9	Eif4g2	yes	0.479176	0.0717	1.19702	0.488419	4.07871	1.61664	3.89617	2.1513
E0CYQ2;Q9CQ48	Nudcd2	yes	0.264091	0.0724	0.240191	0.268001	3.65635	0.869728	1.01855	0.954756
A0A0R4J0W6;Q9CRC8;Q78KN5	Lrrc40	yes	0.127612	0.0731	0.784548	0.435647	3.39333	1.5173	3.5713	1.96131
Q3TAQ9;Q3TA68;Q505Q0;Q8BHI6	Wdr36	yes	0.107278	0.0737	0.224944	-0.0388	2.51685	0.71103	2.77327	0.821305
A0A140LHA2;Q9WVA3;A0A140LJ21	Bub3	yes	0.0581577	0.0763	0.504206	0.331296	1.18719	1.54711	2.09185	1.10382
P68369	Tuba1a	yes	0.0542411	0.0782	0.189706	0.17559	1.69945	1.13778	2.62415	1.90393
G3X926;Q9JJ80;S4R1Y5;S4R2H5	Rpf2	yes	0.0773004	0.0792	0.163132	-0.0584	0.455643	0.219912	0.438637	0.264678
Q8K5D8;Q91V89;Q7TNL5;Q99PC9	ppp2r5d;Ppp2r5d	yes	0.156698	0.0801	0.993969	0.657598	2.51332	1.4125	1.94111	2.04651
A3KBF5;D3Z1Z4;Q544A0;A6P3E4;Q7TSJ7;G3X8U9;Q91Y86	Mapk8	yes	0.00487319	0.081	0	0	7.5719	12.1574	0.427243	4.59476
Q9DCM0	Ethe1	yes	0.00509023	0.081	0.00960295	0.150899	0.0130369	0.212477	0	0
G3UYN0;Q587J6	L1td1	yes	0.409702	0.081	0.14856	-0.0568	0.75737	0.182351	0.674276	0.259956
Q3UL22;Q6A0F1;P42932;Q3UKQ2;Q9WVS5;Q8BVY8;H3BL49;Q9CS06	Cct8;Cctq	yes	0.497601	0.0831	2.69651	0.392651	4.40662	1.0505	2.99223	1.51688
Q99L75;Q3U2G2;Q571M2;Q61316	Hspa4	yes	0.218802	0.0841	0.933742	0.338518	4.3643	1.21183	3.41948	1.6122
Q497D7;Q58DZ3;P62889;A0A2I3BQF4;Q5PR15	Rpl30	yes	0.186444	0.0841	0.638532	0.154347	1.34491	0.827237	1.08769	0.689861
Q9Z204-2;Q9Z204-4;Q9Z204-3	Hnrnpc	yes	0.10342	0.0842	1.0752	0.285337	2.47302	1.36461	2.73059	1.65904
E9Q186;Q9CTH6	Fcf1	yes	0.121949	0.0843	0.0580822	-0.0343	1.58845	0.646286	2.43669	0.764598
A1L3B6;Q9D7Z3;Q9D7Z3-2	Nol7	yes	0.116842	0.0865	0.287989	0.214891	0.923322	0.468487	1.71094	0.373217
Q3TX38;Q3TTN3;Q5EBQ0;J3QMG3;Q60931	Vdac3	yes	0.92429	0.0867	1.76369	0.349875	2.58225	1.32948	3.57696	1.28951
Q3TI30	Wdr75	yes	0.121504	0.0869	0.114732	-0.0307	2.71799	0.640179	2.17466	0.734437
A0A2I3BQ07;Q505D1;A0A2I3BQJ1;A0A2I3BRN1	Ankrd28	yes	0.00542394	0.088	0.0745354	0.0652	0.669123	5.52937	0.473905	4.59636
Q3U893;Q8C166;B7ZCP4;B7ZCP6;E9Q806;Q571A1;B7ZCP5;A3KGK7	Cpne1	yes	0.0736644	0.088	0.372494	0.610634	0.706804	0.801435	2.33829	1.64591
Q9D3U0	Pus10	yes	0.00537781	0.0883	0.0089664	0.157909	0.521743	4.75099	0.427243	3.88709
Q80TU6;Q52KR6;B8JJ92;Q7TSL7;B8JJ91;F6RJ39;Q9JIX8-3;Q9JIX8-2;Q9JIX8-4;Q9JIX8;Q05D19	Acin1	yes	0.190458	0.0893	0.63339	0.314866	3.48959	1.12934	2.2409	1.04244
Q99MR8;Q3TVD9	Mccc1	yes	0.00512843	0.0895	0.343403	4.05134	1.13794	9.10102	0.374071	5.32413
Q8K0Z7	Taco1	yes	0.00548049	0.0909	0.0262369	0.437896	0.0118712	0.218727	0.502746	4.84707
Q6PAC3	Dcaf13	yes	0.122234	0.0918	0.487621	-0.0436	1.84173	0.626464	3.04012	0.76799
Q99JI4;Q8C1T2	Psmd6	yes	0.616196	0.0924	1.34036	0.494733	3.60916	1.31201	1.64756	2.05223
Q8VCY6;Q3TE84	Utp6	yes	0.251657	0.0927	0.894896	0.0882	2.07869	0.648888	1.63255	0.794521
Q810V0;A0PJ89;Q9D7V6	Mphosph10	yes	0.105727	0.0931	0.794613	-0.242661	1.61706	0.608782	1.85315	0.596292
Q8R5G0;Q8CFA3;Q3TPN0;O88322;Q3US45;A0A286YCQ5;Q8C6Z2	Nid2;NID-2	yes	0.108682	0.0936	0.088956	0.281876	0.62006	1.00155	1.13616	1.49344
Q9JI13;Q9JI13-2;Q05DV3;Q05DC6	Utp3	yes	0.0458769	0.0938	0.178562	-0.133832	2.06099	0.957501	3.05964	1.48552
Q99JX4;A2A702	Eif3m	yes	0.271491	0.0939	0.153962	-0.124973	2.18527	1.34102	2.22209	2.02091
Q6ZPI0;Q6ZPI0-2	Jade1	yes	0.0890553	0.0948	1.09468	-0.40188	0.33376	0.15648	0.865246	-0.29095
B1AXN9;A7E215;P18654	Rps6ka3	yes	0.00543654	0.095	0.66394	0.323566	0.935002	8.10877	4.88384	13.0722
Q9D1R9;A0A0G2JEY6;A0A0G2JGY8	Rpl34	yes	0.256704	0.0955	0.117954	0.0547	1.71928	0.858007	2.58855	1.41867
Q99KG1;Q3UZI0;Q3UKV5;Q8VHM5;Q3UMT8;Q3U8W9;Q9CT37;F7B5B5;A2AW41	Hnrnpr	yes	0.0911454	0.0955	0.435583	0.271755	2.23699	1.65983	1.60691	1.56872
Q6ZQ08;Q6ZQ08-4;B7ZWL1;A0A1D5RMJ8;Q6ZQ08-2;B2RXR3;A0A1D5RMD8	Cnot1	yes	0.182729	0.0956	1.49969	0.540428	2.97675	1.43625	3.69096	2.0351
Q9QZE5	Copg1	yes	0.117443	0.0964	0.512146	0.177767	1.82344	1.11082	3.16849	1.72336
Q5M9M0;P19253;A0A1B0GSB2;Q3TDS9	Rpl13a	yes	0.227418	0.0969	0.417698	0.124517	4.4331	0.808404	2.45093	1.13423
P43021;A0PK81	Nodal	yes	0.073589	0.0975	0.105826	0.0609	0.567905	5.59016	0.726719	6.75026
Q8BHK9	Ercc6l	yes	0.0362163	0.0981	0.583343	0.714046	2.39392	2.3588	0.497976	4.82814
B7ZNX2;P53995;A2ATQ5	Anapc1	yes	0.0818651	0.0982	0.267357	-4.03193	3.31182	2.22647	0.381788	5.1949
Q642L7;P62983;A5JUZ1;A0A0A6YW67;E9Q9J0;Q5M9K3;Q8C2K3;E9Q4P0;E9Q5F6;Q922B0;E9QNP0;Q5SX22;Q3TH47;Q78XY9;Q8R0Z9;Q922Z8;Q8VC46;P62984;P0CG49;P0CG50	Rps27a;Ubc;Gm8797;Uba52;Gm1821;Kxd1;Ubb	yes	0.494687	0.0983	1.67909	0.379234	2.53306	1.32919	2.9288	1.41111
Q5EBK8;Q9DAS3;A0A338P7B7;A1E5T5;P51807	Dynlt1	yes	0.053755	0.0991	0.10433	0.198554	1.91099	1.10229	0.799894	1.1402
F8VQ93;Q8VDD9;Q3UW86;Q05BL7;Q8BSJ8	Phip	yes	0.0755664	0.0998	0.320268	0.496249	2.35357	1.11856	1.01461	1.14613
Q5SWN2;Q3U8B3;Q8VEE4	Rpa1	yes	0.311204	0.100357	1.36033	0.485652	3.76485	1.30874	2.07436	1.59429
Q8BXV4;Q9CS74	Ecd	yes	0.0589245	0.101575	0.892582	0.568456	2.76281	1.14545	2.28789	2.55887
Q9JKX4;Q3URN5;Q9JKX4-2;Q9JKX4-3	Aatf	yes	0.0689125	0.10329	0.245399	0.134998	3.41676	0.701601	2.27415	1.12045
Q8BK67	Rcc2	yes	0.417403	0.103811	1.5342	0.246412	1.5233	0.964808	1.90156	1.09014
Q6ZQL4;Q68FC6;A0A3Q4EHN7	Wdr43	yes	0.21687	0.106512	0.829728	-0.141565	1.7444	0.509057	1.60769	0.68238
Q9QXB9	Drg2	yes	0.148508	0.109513	0.904364	0.256875	2.9908	1.39042	2.26879	2.47956
A0A571BGF1;L7N208;Q3ULF1;K7N769	Gm10324;2410141K09Rik	yes	0.00698523	0.1106	0.317393	-3.95881	0.0167807	0.259651	1.13127	8.76945
Q9EPU0-2;Q9EPU0	Upf1	yes	0.26358	0.1112	0.982084	0.254916	4.41754	1.44112	3.38501	1.86096
Q3TF41;Q8BSH9;P28656;Q9CSP8	Nap1l1	yes	0.439395	0.112017	2.16464	0.318175	2.57872	0.883932	1.55831	1.09937
Q9Z2H7	Gipc2	yes	0.00721157	0.113131	0.405038	3.38864	0.280975	3.65303	1.68528	0.621412
Q4JG03;A2AFQ0;Q7TMY8-3;Q7TMY8;Q7TMY8-4;Q7TMY8-2	Huwe1	yes	0.0655396	0.1132	1.82543	1.1875	0.753295	6.9013	3.20414	3.53429
Q8CGY8;Q8CGY8-2	Ogt	yes	0.387731	0.113414	1.78543	0.361842	2.12835	1.14681	3.33032	1.49017
Q6PA06;E9QND8;Q6PA06-2;Q8BYP9	Atl2	yes	0.0905639	0.114053	0.0174974	0.278254	1.16189	1.20732	1.72317	0.843271
P99024	Tubb5	yes	0.211761	0.11779	1.58262	0.327372	3.37232	1.21281	1.47477	1.59269
P62717;A0A1D5RLW5;Q3THJ0;A0A1D5RM85;A0A1D5RM79;A0A1D5RME4	Rpl18a	yes	0.391182	0.118111	1.50633	0.151986	1.99126	0.511532	2.5415	0.754252
Q9D071;Q9D071-3;Q9D071-2;F7C9N6	Mms19	yes	0.22299	0.119033	1.334	0.779368	2.93963	1.96924	2.69816	1.92423
Q7TMX5-2;Q7TMX5	Shq1	yes	0.00811802	0.119158	0.342094	4.71082	0.60549	5.16317	0.578006	5.02251
Q8VCR0;A0A068BES4;A0A068BIV0;A0A068BFV6;A0A068BD65;A0A068BGV8;Q3TWJ1;A0A068BGT5;P28704-2;P28704	Rxrb	yes	0.0075404	0.119167	0.0610195	-0.0695	0.478686	4.01099	0.427243	3.88396
Q0VG47;Q8BG05-2;Q6PFA7;B2RXM2;Q5U3M2;Q58E39	Hnrnpa3;Gm6793	yes	0.063287	0.121688	0.935219	0.646141	0.702756	1.28853	2.50861	1.52634
Q5F258;Q68FF6	Git1	yes	0.0610228	0.12188	0.292165	3.75635	0.962031	7.86528	0.346585	0.536729
Q8BMS1;Q3TB39	Hadha	yes	0.566128	0.122159	0.636915	0.209419	3.16558	1.04119	3.34515	2.12907
Q8C1Y3;Q3U4Y0;P10922	H1f0	yes	0.223367	0.122415	0.089379	-0.0688	1.36224	0.351618	0.154983	-0.118361
Q6NZQ2	Ddx31	yes	0.301188	0.122773	0.326124	0.176993	2.83249	1.65889	3.4553	1.98673
Q4FJK0;Q9CQ62	Decr1	yes	0.106351	0.123078	0.272742	0.561226	1.92022	1.1415	0.0246052	0.43542
Q3UE19;Q3TVV9;Q6P5E6;Q6P5E6-2	Gga2	yes	0.112293	0.125385	0.0953895	0.254065	1.49364	1.81057	3.78251	3.93428
Q3U480;Q8BMC4;Q3U7B7	Nop9	yes	0.487873	0.12597	0.2405	0.0926	4.66311	1.05035	1.75418	1.06542
Q3TKV1;Q8VDM4;Q3TI61;Q3TW71;Q3TXV1;Q3U9Y8;Q3TWL6;Q3TIP0;Q80V77	Psmd2	yes	0.266937	0.126185	1.59415	0.523333	3.73466	1.11867	3.08564	1.58922
A2AQ14	Oip5	yes	0.0588479	0.126782	0.268739	-0.67492	0.00878797	-0.159321	0.00457528	0.070556
Q5M8Q0;Q3U7D2;Q9CZM2	Rpl15	yes	0.572677	0.126999	0.614986	-0.0775	4.36427	0.577798	2.66741	0.821672
Q8BTF0;F8WHL2;Q8CIE6;Q63ZW9	Copa	yes	0.10105	0.127206	0.431775	0.189419	3.29528	1.055	5.04107	1.66046
Q3UYG5;Q8C5X1;Q6PAL5	4931406P16Rik	yes	0.00901238	0.129788	0	0	0.934507	7.93542	0.427243	3.62687
A0A087WSI8;D3YTQ5;A0A0R4J0I6;Q80XL6	Acad11	yes	0.00824348	0.130741	0.00350076	-0.0504	0	0	0	0
Q8K2V6;Q8K2V6-2;Q8BXQ4	Ipo11	yes	0.154605	0.131259	0.345281	0.170518	2.0458	1.36618	2.49261	2.04208
Q9D1C9;D3U0D6;Q3U5H9	Rrp7a	yes	0.280497	0.132788	0.193303	0.0702	3.26589	0.719913	1.40812	0.76187
Q8K2B3	Sdha	yes	0.217628	0.133321	0.204911	0.088	1.38103	0.683777	1.19089	0.741405
B7ZMU2;F8WI26;E9QJT6;Q68ED3	Papd5	yes	0.103595	0.133647	0.0594816	-0.0304	3.55187	1.43094	1.08748	1.20105
Q58E59;Q9D554	Sf3a3	yes	0.13542	0.133862	2.17886	0.722755	1.8761	1.09803	2.87318	2.01433
Q3UQL2;O88543;Q3TEA5	Cops3	yes	0.282672	0.133967	0.304493	-0.242242	1.06139	0.959215	1.1071	8.74533
S4R2I9;Q6NXK2-2;Q6NXK2;S4R1H5	Zfp532;Znf532	yes	0.268078	0.134535	0.23589	0.266389	2.62923	0.851683	1.23488	0.740004
G3X9B1;Q3UNW7	Heatr1	yes	0.285841	0.135155	0.272767	-0.0607	2.11462	0.724222	1.61556	0.789304
Q91YL8;Q3UAE6;Q3TIJ4;A0A1S6GWI5;Q9D7H3;Q5BLJ4;D3Z263	Rtca;RtcA	yes	0.134794	0.136178	1.07505	0.621879	2.32841	1.5166	0.867028	7.5867
Q3UA06;Q3UA06-2	Trip13	yes	0.17799	0.137859	1.50543	0.648225	2.42986	1.43265	3.48608	2.0097
P42208;E9Q3V6;F6WYM0;D3YYB1;D3Z3C0;D3Z1S1;F6UKN5	44441	yes	0.0552399	0.138247	0.554696	-0.600786	1.19043	0.750291	0.317834	4.74222
Q9D5T0;A0A494BAB5;A0A494B9Y0;Q9D9C1;A0A494B9L7	Atad1	yes	0.0627767	0.138482	0.316153	-3.24012	1.32073	1.84652	0.392583	5.40114
A0A0R4J0R3;Q3U1G5	Isg20l2	yes	0.187218	0.138951	0.0975085	0.0495	1.45209	0.451037	0.804925	0.350489
Q8R5K4;Q8R5K4-2;Q3U5C6;Q3TBM4;Q3TB71	Nol6	yes	0.36656	0.139109	0.509798	0.13348	1.97561	0.778383	1.98091	0.806478
Q14AF6;P62317	Snrpd2	yes	0.254934	0.139238	0.206904	0.32534	1.52781	2.10642	1.06177	1.34817
Q62158;Q6NSS3;A0A1Y7VKW0;A0A1Y7VJ13	Trim27	yes	0.29725	0.13938	0.0120841	0.0085	0.434203	0.432961	2.34511	0.428148
Q9DC85;Q8BQV7;Q6ZWX1;O55142	Rpl35a	yes	0.710152	0.140684	0.323267	0.0977	3.268	0.608857	1.15206	0.726728
Q6PGG6	Gnl3l	yes	0.307779	0.141117	0.00849859	-0.00487	3.57839	0.837304	1.75965	0.66408
G3UY53	Gm2381	yes	0.00755347	0.14263	0.0190598	0.3878	0.0211537	0.411563	0.013047	0.273785
Q99MW5	Tex13	yes	0.00911341	0.142802	0.0157518	0.246218	0.934938	8.76051	1.30431	9.90903
Q5SUR0	Pfas	yes	0.00801973	0.142925	0.0221803	0.349803	0	0	0.935043	8.83289
A0A2R8W6G1;P62878	Rbx1	yes	0.452647	0.143892	0.464182	3.80409	1.11795	8.37385	0.0290936	0.514783
Q921Y2	Imp3	yes	0.175601	0.144047	0.0625188	0.0257	2.46532	0.810146	3.78852	1.19311
Q3ZB19;Q07104	Gdf3	yes	0.00845789	0.144307	0.1183	-0.191018	0.308962	4.23939	0.0179254	-0.310832
A0A494BA39;Q641N8;Q3TQK9;A0A494B9F0;A0A494B953;A0A494BAG2;A0A494BAX0;Q8CFI0-3;Q8CFI0;A0A494BAE4;A0A494B9L5;E9PXB7;G3X9H8;Q8CFI0-2	Nedd4l	yes	0.646278	0.144342	0.201497	-0.735913	0.000476112	-0.00156339	2.69025	1.24323
F6V3Y9;Q6P4T0	Atg2a	yes	0.141171	0.144371	0.0100907	0.0641	0.00628608	0.154742	0.116922	0.447485
Q505Q1;Q80XR5;P26369;Q922I0;Q3KQM4	U2af2	yes	0.0911943	0.14449	0.199653	0.107724	2.89972	1.45842	1.88997	0.648511
P62996;F8WJG3;Q5PR75	Tra2b	yes	0.188287	0.145124	0.402414	0.479026	2.27015	1.17159	3.21951	1.00061
Q14AQ1;P62334;Q8QZS9	Psmc6	yes	0.574285	0.146273	0.350008	0.213823	3.4419	1.06723	2.09165	1.62541
Q8BMF4	Dlat	yes	0.730313	0.146637	1.67937	0.205064	1.43919	0.515416	3.4279	0.902276
Q1PSW8	Trim71	yes	0.701205	0.147828	1.01807	0.301329	3.33963	1.53631	4.80425	2.6074
Q5SVX3;Q9D0R4;Q8BK66	Ddx56	yes	0.32638	0.147942	0.116272	-0.0243	2.49593	0.829488	2.49982	1.00486
Q8BHB4	Wdr3	yes	0.418907	0.148193	0.160645	-0.024	2.20805	0.756945	2.45586	0.871721
Q8CIL4;Q9CSU7	2810004N23Rik	yes	0.101367	0.149913	0.691352	-0.81606	0.480161	0.450359	0.792764	0.79532
Q56TS3;A6H6E1;P60330;Q0VGV2	Espl1	yes	0.196601	0.150232	1.17442	0.559956	2.49908	2.55406	3.06776	3.46584
Q8R3F5;A0A2R8W722	Mcat	yes	0.0843611	0.150553	0.00852188	-0.149748	0.00997435	0.167383	1.54593	0.756215
Q9Z0H1;Q3UM80;A0A068BFS0;A0A068BIU7;Q8R0T3;A0A3Q4EBZ6	Wdr46	yes	0.285472	0.152032	0.359836	-0.0756	3.89546	0.676622	2.34435	0.765554
A2BDX3	Mocs3	yes	0.584475	0.152037	0.500899	0.265158	2.57051	1.37074	1.81687	1.47357
Q9D0J4	Arl2	yes	0.0464862	0.1528	0.0526266	0.110373	2.94304	0.697135	1.16142	8.83152
E9PVC5;A0A0J9YUS5;E9PVC6;E9Q9E1;Q6NZJ6;Q6NZJ6-2;Q6PD42;Q8K0J8	Eif4g1	yes	0.38072	0.152882	1.37419	0.444012	3.91159	1.3606	3.93366	1.86573
Q8K2C9	Hacd3	yes	0.00941135	0.153512	0.554122	4.45712	0.583567	4.77851	0.375734	5.30622
Q5SWN9;Q3UDI2;Q3TX82;Q3TLX7;O09110-2;O09110;Q3TJG7	Map2k3	yes	0.0104237	0.157271	0.508365	3.99119	1.10411	8.47246	0.294967	4.215
P54775;Q569X4;Q3TUN5;Q3TFA5;Q3TJ97;A0A140LIZ5;Q8BKU2;Q3UBF0;Q52L53	Psmc4	yes	0.398552	0.157281	0.859005	0.480839	2.93767	1.13219	2.20051	1.79338
Q8BKZ9;A2AWH8	Pdhx	yes	0.0755593	0.157482	1.19815	1.12533	0.934848	1.3673	2.57645	2.86165
Q91YZ2;Q3UIX8;Q3UGL5;P56546;P56546-2;E9PWQ9;E9Q0T4	Ctbp2	yes	0.604346	0.159042	2.37904	0.61924	3.65528	1.3234	4.15105	1.62673
Q3TXW9;Q62141-1;Q62141	Sin3b	yes	0.00909638	0.159512	0	0	0.427243	3.5746	0.367281	5.30274
O88574	Sap30	yes	0.340984	0.160769	0.238146	0.424632	2.10748	1.97834	3.04254	1.3491
Q9QZQ8-2;Q9QZQ8;Q8CA90	H2afy	yes	0.321461	0.160842	0.24042	-0.0852	1.49911	0.495507	1.2246	0.986821
Q3U1J4;Q91YC8;Q3ULS8	Ddb1	yes	0.20608	0.161475	0.277223	0.208529	1.6001	0.683267	4.45915	1.0505
B2RXY7;P48758	Cbr1	yes	0.259558	0.16191	1.66216	0.379834	2.4394	1.25801	2.92767	1.87632
Q99JY0	Hadhb	yes	0.339907	0.162443	1.06644	0.310618	0.938652	0.953567	1.8115	1.2667
Q60930;G3UX26;A0A286YCR8;D3YZT5	Vdac2	yes	0.647371	0.164207	0.730395	0.108021	1.62344	0.667416	2.70133	1.04271
Q8K1K1;Q6P6L6;Q3URX8	Gemin4	yes	0.484161	0.164676	0.692968	0.287109	2.18188	1.16264	2.67574	1.80062
Q8VHZ7;F6VY64	Imp4	yes	0.217173	0.164921	0.228762	0.0347	2.34772	0.790916	3.90139	0.857422
Q3TEK4;A4QMY9;A1L0V7;Q4V9T7;Q3TDK9;Q99K95	Rtfdc1	yes	0.969505	0.165377	0.0264551	0.394487	1.43676	1.0738	0.0640073	0.871771
Q3UB67;P27659;Q3U9L3;Q3UB15;Q3T9U9;Q3UB90	Rpl3	yes	0.634009	0.165736	0.46861	-0.0296	4.44935	0.824577	1.85958	1.10949
Q8BWT1;Q3UKH3	Acaa2	yes	0.112839	0.168477	0.744189	0.445695	3.06467	0.594767	0.394406	0.564832
A6PW84;A2A7Q5;Q3V1T4-3;Q3V1T4;Q3V1T4-2	P3h1;Lepre1	yes	0.0853523	0.16895	0.0173066	0.312957	0.427243	3.61085	0.256901	4.00797
Q9CZJ1;Q9D948	Utp11l	yes	0.203987	0.171017	0.159535	0.0433	2.29387	0.757312	1.29936	0.890017
Q8R2Q8	Bst2	yes	0.00929292	0.173423	0	0	0	0	5.00192	11.74
Q3TIJ7;Q3TET0;P80313;Q3THH8;Q8C5Q5;Q3TJN2;Q3UDB1;Q3UIJ0;A0A0N4SV00	Cct7	yes	0.316068	0.173515	1.3034	0.143101	0.781707	0.601767	1.69843	0.645425
O35593;Q9CSU2;Q3UD26	Psmd14	yes	0.587542	0.17935	0.670706	0.386906	2.56469	1.04947	3.02924	1.69763
Q3UA16-3;Q3UA16;A2AUT4;Q3UA16-2;A2AUT3	Spc25	yes	0.685047	0.179431	0.418637	0.610413	0.046458	0.782731	1.25513	10.2285
Q3U3F6;Q64012-2;A2AU61;Q3TGD3;A2AU62;Q64012;A2AU60	Raly	yes	0.36531	0.180335	0.987884	0.351894	2.29382	1.03567	1.70092	1.06196
Q640M1;Q3UYD0	Utp14a	yes	0.247762	0.181377	0.442047	-0.132081	2.55787	0.773663	1.22977	0.810925
Q922M5;H3BJN2	Cdca7l	yes	0.00994527	0.181697	0.305343	4.12006	0.877138	7.42278	0.440606	4.6345
Q8K297	Colgalt1	yes	0.330637	0.184506	1.28269	0.70197	3.07815	1.72434	1.57082	2.18471
B2RSV4;Q921M3;Q921M3-2	Sf3b3	yes	0.438502	0.184512	0.0979408	-0.0418	1.85827	1.24731	1.13458	1.48221
F8WJA0;Q9ESV0;Q3U7R4;A0A1Y7VKX7;Q3TLR1;Q3UYV7	Ddx24	yes	0.548177	0.185844	0.00509115	-0.00109	1.409	0.565358	1.19027	0.656387
Q91WM3	Rrp9	yes	0.241638	0.186949	0.0504316	0.0189	1.94181	0.560841	1.70869	0.670908
Q8C4J7	Tbl3	yes	0.286252	0.188063	0.450123	0.111736	3.17501	0.849321	2.14695	0.954318
Q9EQ06;Q9EQ06-2	Hsd17b11	yes	0.323825	0.188217	0.29137	0.606485	0.396933	1.31511	1.72941	1.48579
Q8CI11;Q3TK27;Q8CI11-2	Gnl3	yes	1.01753	0.188316	0.25922	0.0372	2.32444	0.633617	1.68287	0.64161
F6V084;Q8VBT0	Tmx1	yes	0.0122744	0.188318	0.0189784	0.289574	0.590874	4.62278	0.427243	4.22574
Q3UZ17;Q7TNC4-2;Q7TNC4-3;Q7TNC4-4;Q7TNC4;Q3UGK2;E9Q715;Q3U5L2;Q05CX5	Luc7l2	yes	0.0709906	0.188829	0.596008	0.347924	5.08418	13.9148	0.338604	4.85034
Q6DFW4;A0A0A0MQ76	Nop58	yes	0.301337	0.189014	0.056571	-0.0179	2.51712	0.65249	1.3507	0.688281
Q9ERK4;E9Q1T9;F6ZEW4;E9QAX7	Cse1l	yes	0.194368	0.191771	0.025522	0.0542	0.349851	0.382523	0.438996	0.287371
B2RUM8;Q8K363	Ddx18	yes	0.457083	0.192502	0.365207	0.0691	2.25799	0.728928	1.78703	0.769778
F8VQB6-2;F8VQB6;E9Q5G1;Q80TR9	Myo10	yes	0.120428	0.194024	0.554494	1.00412	1.40599	1.18456	3.47847	2.54588
Q3UJN2;Q3U1C2;P60122	Ruvbl1	yes	1.09907	0.194452	2.01193	0.414111	3.52577	1.48564	2.07998	1.536
Q8BFZ9;A0A1B0GSD8;A0A1B0GT70	Erlin2	yes	0.63178	0.194488	1.21563	0.303878	1.51746	0.681406	2.44257	2.11157
Q5U438;Q5SQB7;Q61937;Q9DAY9;Q5SQB5;Q3U536;Q5SQB0;Q8BSZ3;Q3UDA7	Npm1	yes	1.17239	0.19521	0.218784	0.0878	3.51102	1.29647	2.91931	1.85811
Q9D8D8;Q8C1M0;Q3U2K1;Q922H1-2;Q922H1	Prmt3	yes	0.0131166	0.196154	0.00775645	0.11607	0	0	0	0
Q3UB06;O70551;Q3US65;Q3URR1;Q3TTF9;Q3TTI6	Srpk1	yes	0.154956	0.198066	1.39917	0.382128	2.02128	1.51502	1.32073	2.38312
Q91ZW3	Smarca5	yes	0.976023	0.198249	0.390389	0.162491	3.11652	1.21394	3.53108	1.34463
Q3UJY3;Q8R2N2	Cirh1a	yes	0.403037	0.202298	0.829672	-0.186642	3.23353	0.749435	2.9154	0.7139
Q5BLJ9;P61358;Q9CSM4	Rpl27	yes	0.539024	0.203756	1.77681	0.189751	4.59516	0.720917	2.48041	0.925015
A2AT37	Upf2	yes	0.0138737	0.20641	0.0121928	-0.175077	0	0	0.427243	4.28699
Q8CD23;Q3TL52;P09405;Q3TGR3;Q3TT41;Q8CE30	Ncl	yes	0.760389	0.207583	2.44692	0.527639	4.58788	1.59318	3.45196	1.99604
Q497N1;P62855	Rps26	yes	0.410941	0.208019	0.176087	0.134375	3.20813	1.0237	3.56579	2.93712
Q14AY4;E9PWG9;O35099;D3YVC4;A0A1L1ST18;A2AQW0	Map3k5;Map3k15	yes	0.011054	0.20867	0	0	0.0333815	0.617043	0	0
Q8R3C6;A0A0J9YUT8;Q8R3C6-2	Rbm19	yes	0.510875	0.208738	0.172073	-0.0375	2.21809	0.772378	2.96966	0.931409
Q91VC3;A0A0N4SVP8;A2AFK7;E9PV04	Eif4a3;Gm8994	yes	1.50053	0.209328	1.65983	0.390779	3.26748	1.26242	3.52949	1.4833
Q9D297;Q3V3X3;Q08639;Q9CYZ7	Tfdp1	yes	0.0898154	0.209397	0.0307434	0.523092	0.504765	4.53846	0.93324	8.46049
Q8C156;Q6ZQJ9	Ncaph	yes	0.56529	0.209662	0.653507	0.208238	4.91046	1.60866	1.34405	1.62808
Q0PD50;Q3UHW5;P55258	Rab8a	yes	0.232274	0.209766	0.000459325	-0.000631	0.421198	0.324904	0.566202	0.877567
Q6P9Q2;P70700;A2AP84	Polr1b	yes	0.230502	0.210093	2.19449	0.464647	2.76592	1.59253	1.72474	1.86034
Q3UHX9-2;Q3UHX9;Q66L45	D2Wsu81e	yes	0.444917	0.21107	0.0341763	-0.0302	0.778033	0.481464	1.27565	0.85874
Q8BUZ9;Q3U224;A0A1Y7VP67;E9Q2I4	Elmsan1	yes	0.0138568	0.211234	2.82808	0.602317	0.326088	4.63236	0.0578055	0.877282
O09130	Nfatc2ip	yes	0.439203	0.211398	0.982363	0.871788	1.09328	1.68089	0.11083	1.98192
Q3TER3	Spata5l1	yes	0.176405	0.211426	0.0911076	0.144835	0.811921	0.727947	0.514287	5.26493
Q3UVN0;Q8VDW0;Q3TPL7;Q3TIE4;Q3T9L0;Q3U837;Q3UAF1	Ddx39;Ddx39a	yes	0.975048	0.212004	2.02094	0.446791	4.8378	1.27857	2.89793	1.50963
Q99KP6;Q99KP6-2;Q99KP6-3	Prpf19	yes	0.523905	0.212105	1.38984	0.225583	3.49693	0.990655	2.51524	1.14939
Q9CSH3;A0A2I3BR78;Q8R2P7	Dis3	yes	0.195033	0.212758	1.20264	0.782537	3.25493	1.88164	2.31222	2.55023
Q5YLW3;P62908;Q9D0A2;Q3UK56;Q9CZP6;Q3UCL7;D3YV43;O89068;A0A140LI77	Rps3	yes	1.25512	0.213591	2.33589	0.376434	3.01496	1.0202	3.46257	1.58259
P68510	Ywhah	yes	0.191813	0.213725	0.280665	0.283492	0.961751	8.30367	1.12156	0.714316
Q9JKR6;Q8VCI2	Hyou1	yes	0.336768	0.215258	1.2522	0.544772	1.71093	0.938581	3.33559	2.10243
A0A2I3BRQ7;Q9CSS1;E9PZM7;Q6ZPE9;A0A2I3BQU5	Scaf11	yes	0.0151786	0.215449	0.0424663	0.628864	1.01926	7.72055	0.999492	7.32444
B2RXR2;Q8VD65;B2RY05	Pik3r4	yes	0.544481	0.215532	0.31593	-0.101945	0.653263	0.341227	0.125673	-0.198393
Q99M31;Q99M31-2	Hspa14	yes	0.733962	0.217323	2.70496	0.425535	2.60612	1.64006	1.90385	1.94918
Q3UCC6;Q3U6C7;Q9Z2I9;Q05BC6	Sucla2	yes	0.132812	0.218206	2.11887	0.87538	2.03514	1.69473	0.71245	6.48276
Q6ZWY3;D6RH49;D3YYB0	Rps27l	yes	0.387612	0.218208	0.79593	0.522889	1.66884	1.79591	0.775002	7.58206
Q9R1C7;A0A1B0GRU8;Q9R1C7-2	Prpf40a	yes	0.888002	0.220595	0.462468	0.189262	2.23589	1.24121	2.83716	1.36867
Q921N6	Ddx27	yes	0.401937	0.220874	0.53991	0.148796	1.73778	0.652144	2.73997	0.931373
Q9CUH4;Q3TYA6;Q3UFC8;Q9JJB4	Mphosph8	yes	0.0136168	0.221451	0.0133806	0.22427	1.02539	8.81033	6.63724	12.5305
Q9D172;A0A1W2P870;A0A1W2P7B6	D10Jhu81e	yes	0.0135802	0.221656	0.395344	0.246181	0.0406041	0.659612	0.0293027	0.508731
Q5SWD9;Q5SWD9-2;Q5SWD9-3	Tsr1	yes	0.319853	0.221661	0.53589	0.444764	2.8882	2.44369	1.84946	2.51444
A3KFU5;Q6PHQ9;Q91YZ8;A3KFU8;Q99LF8;Q3UX16	Pabpc4	yes	2.31583	0.221793	1.13461	0.55671	3.74741	1.3318	3.16125	1.78597
B2RSN3;Q9CWF2;Q99J49	Tubb2b;Tubb2a	yes	0.0632573	0.221885	0.407962	0.167357	0.565578	0.693776	1.27771	1.30818
Q9DBE8	Alg2	yes	0.0130172	0.223069	0.332426	4.18841	0.676292	5.66165	4.78538	13.3317
E9PX94;Q8K1A6	Cc2d1a	yes	0.0143631	0.223922	0.00488323	-0.0788	7.01891	12.0079	0.427243	4.28655
Q52KP0;Q9JJI8	Rpl38	yes	0.398824	0.224933	2.47619	0.418898	2.2854	1.34903	1.57026	1.79105
Q9CQI7;A2CES4	Snrpb2	yes	0.220655	0.225109	0.599304	0.771557	1.69005	1.30947	1.42286	1.52516
Q564F3;Q3UAC2;P97351;Q9D1S3;Q3U5P8;Q3UJU5	Rps3a1;Rps3a	yes	0.463552	0.225246	1.69574	0.570824	4.12177	1.14853	2.3606	2.15215
Q3UH70;Q9ESU6;Q3U3Z2;Q3SYK2;B0V2V6;A0A494BAK1;Q63ZX2;B2RSE4;Q9ESU6-2	Brd4	yes	0.0132934	0.225946	0.394811	0.550469	1.20837	9.56969	0.0769696	1.321
A0A0B4J1E5;Q8C476;Q543C2;Q99PM9;A0A0A6YXW7;A0A0A6YVQ3;A0A0A6YXG9	Uck2	yes	0.23647	0.226522	0.893149	0.774991	2.80291	1.89211	1.18535	10.0697
Q58EU3;Q3TXS9;P25444;Q3TXR5;Q3TL20;Q3TLE5;Q3UB36;D3YVC1;D3YWJ3;Q3TI78;Q9DC49;O89072	Rps2	yes	1.34225	0.227656	1.81069	0.395473	4.57102	1.03229	3.92447	1.78595
Q545Q2;Q3U7E6;Q64310;E0CXD9;F7CH13	Surf4	yes	0.207242	0.228198	0.467459	0.686263	1.80162	2.36141	1.60229	2.70157
E9Q7L1;B9EKU4;G3UX45;Q80U74	Urb2	yes	0.740694	0.22862	0.0102231	0.00317	3.09612	0.863431	2.17429	1.22304
Q8R2M8;H3BKS8;E9PWD4;Q3TD26;A0A0R4IZW7;Q3TX08;H3BK68;D3Z413;H3BL70;H3BKB8	Trmt1	yes	0.0110038	0.22871	0	0	0.0148857	0.314283	0.228732	0.449568
Q14A61;Q3U3S3;Q05CX4	Cenpl	yes	0.113453	0.229469	0.374741	-0.435576	0.00894635	0.139329	0.494741	0.52883
Q9Z1Z0;Q9Z1Z0-3;Q9Z1Z0-2	Uso1	yes	0.0120315	0.23007	0.0489218	0.091	0.498733	4.89222	0.262874	0.231037
Q9JKY0	Rqcd1	yes	0.411621	0.231257	1.29764	0.367069	1.15712	1.2866	0.729527	6.55055
Q99N96;Q9D3F3;Q9CUL8	Mrpl1	yes	0.0147519	0.232428	0.685667	0.824794	0.354871	4.87925	0.106118	1.73298
A0A0N4SVC2;E9QP00;Q6PFR5;Q3TAP5	Tra2a	yes	0.149216	0.23372	0.366833	0.433584	1.86371	0.89384	1.69667	1.66033
Q6P3A8;Q6P3A8-2	Bckdhb	yes	0.231064	0.233924	0.609873	0.90489	0.841368	1.27639	0.943643	1.80993
Q5U458	Dnajc11	yes	0.316312	0.234769	0.161757	0.293766	1.82567	0.948352	2.73341	3.05123
A0A0R4J074;Q9EQQ0;Q3TNH3;F6WB49	Suv39h2	yes	0.28126	0.236038	0.668713	0.309778	1.00839	0.374687	1.53686	0.356135
A0A1S6GWJ2;A0A0A0MQ68;Q60759;Q8BVD4	Gcdh	yes	0.208932	0.236513	0.46913	0.239517	0.353831	0.914362	0.485506	0.825907
Q3TYJ0;Q9WUD1;A0A494BBF6;A0A494BBI6	Stub1	yes	0.25849	0.236608	0.245217	0.330604	2.01929	2.33944	0.666997	6.08401
A0A1W2P7L7;P59708	Sf3b6	yes	0.111727	0.236622	0.086757	0.151873	3.33369	1.5557	1.615	1.81199
D3YTQ9;Q3UK70;P62843;Q3UXS6	Rps15	yes	0.014539	0.236902	0	0	0.0161685	0.294097	0.0247375	0.441898
Q924T2;Q8BQ99	Mrps2	yes	0.189024	0.237488	1.01129	0.769267	1.19578	1.83054	0.688585	6.16034
Q8C605;Q9WUA3;Q9WUA3-2	Pfkp	yes	0.463877	0.242999	1.46881	0.513296	2.81932	2.03803	3.38885	2.70472
P62071;Q9CTF6;A0A1B0GRG1;A0A1B0GRT5;Q3U1N3;P10833	Rras2;Rras	yes	0.243083	0.244223	0.15124	0.137292	1.20802	1.22156	0.678855	5.62101
Q3U0J1;B9EJX8;Q9D0W5	Ppil1	yes	0.345221	0.245624	0.392383	0.283688	1.82209	0.985009	2.14511	1.85723
Q60960	Kpna1	yes	0.0743347	0.245852	0.368701	4.45328	0.754375	6.50423	0.989805	10.3362
Q9CZX5	Pinx1	yes	0.475957	0.246202	0.417498	-0.463703	0.587506	0.410298	0.248851	0.35599
G3UZA4;N0E462;G3UZJ5;N0E4C0;N0E4C5;N0E463;G3UZX4;P67871;G3UWU5;N0E636;G3UXG7	Csnk2b;Csnk2b-Ly6g5b	yes	0.817937	0.246812	0.343482	-0.599093	0.4407	0.385356	1.1052	8.91452
B2RSC8;P46935;A0A571BDN7	Nedd4	yes	2.26466	0.247265	2.00414	0.473695	3.8887	0.964902	2.18941	0.822739
Q9JJT0;Q3THS8;A0A494BAM2	Rcl1	yes	0.647634	0.247351	0.398328	0.0692	3.35996	0.834949	1.35002	0.767806
Q6NXX7;Q3UHY8;P61222;Q3TIU8;Q3TJM9	Abce1	yes	0.651007	0.248071	1.37474	0.451298	5.01366	1.35216	3.57566	1.68365
Q52L97;P52293;Q641N9	Kpna2	yes	0.593449	0.248608	0.661659	0.199451	3.48183	0.878567	0.948202	0.703834
Q8VC65;A0A1W6AWH1	Nrm	yes	0.17185	0.249836	0.147146	0.0785	2.53019	0.906594	1.68069	1.43011
P49452	Cenpc	yes	0.971994	0.249903	1.05403	-0.241615	1.42003	0.635752	0.90019	0.709754
Q61699-2;Q61699;E9Q0U7	Hsph1	yes	1.61022	0.250123	1.93731	0.619928	3.42244	1.51316	2.8214	1.55544
Q4FJR0;Q8R2U6;P0C028;P0C027	Nudt4;Nudt11;Nudt10	yes	0.132787	0.252139	0.0121211	0.021	1.53496	0.981129	0.446663	4.80198
Q9JJL8	Sars2	yes	0.172011	0.252457	1.30974	0.996681	0.526483	4.78432	0.934431	8.49488
Q6PE01;Q3UFK4	Snrnp40	yes	0.508506	0.257633	0.0713391	0.0582	2.90465	1.55365	1.14409	2.0213
A0A1S6GWI6;Q7TQK4;F6TGV1	Exosc3	yes	1.02583	0.257699	0.111668	0.436508	3.42462	1.36848	0.825422	1.49386
Q91WG4;Q91WG4-2;Q8C8Q3	Elp2	yes	0.236775	0.258179	0.816091	0.288189	3.5769	1.96007	2.47911	2.00414
Q69ZA0;Q4FZD0;Q8CD61	Zfp462	yes	0.0157643	0.258644	0.000770143	-0.00257	0.910152	0.454979	0.0196714	0.345192
Q642K1;Q58EW0;P35980;A0A1B0GSS8;A0A1B0GQU8;Q0QEW9;A0A1B0GSA8;A0A1B0GSF7	Rpl18	yes	0.946121	0.259284	1.51032	0.227715	3.40756	0.689803	3.13463	0.891097
Q7TSY8	Sgol2	yes	1.11	0.26105	0.497086	-0.165227	0.556457	0.542526	0.567564	0.464737
Q4VAA9;Q8BP48;Q8R0B2;Q6ZQJ2	Metap1;mKIAA0094	yes	0.347416	0.26107	1.31708	0.773741	3.56297	1.17453	2.66165	2.4673
B2RY56;S4R2B0	Rbm25	yes	0.716922	0.261417	1.10388	0.345255	2.77468	1.11773	2.97694	1.33418
Q3THJ6;A2AM97;Q6ZWV3;I7HLV2	Rpl10	yes	0.903098	0.261618	1.54151	0.595094	4.66774	1.53586	2.02249	1.97697
Q9WV86;E9QKG2;E9PZI6	Katna1	yes	0.0179548	0.26287	0.341399	3.1978	0.577057	4.89338	0.0103886	0.1864
P83870	Phf5a	yes	0.0149525	0.263955	0.331765	0.276414	1.98725	1.6133	0.488323	4.76029
Q5EBQ6;P51410;A0A0G2JES3;A0A140T8T4;Q5M9J5;D3Z629	Rpl9	yes	2.02944	0.264402	3.19901	0.409731	3.63555	1.15907	4.12644	1.72215
E9QN31;Q922K7;Q99KC3	Nop2	yes	0.826627	0.26557	1.84847	0.113791	2.08525	0.55729	1.37629	0.461013
Q4FZL1;Q5F2A7;P60843;Q3UXC2;Q3TGK7;Q3TFG3;Q3TLL6;Q3U8I0;Q78WR5	Eif4a1	yes	1.99772	0.26723	2.80985	0.582235	4.27581	1.20918	2.88202	1.59555
Q8BG51;Q8BG51-2;Q8BG51-3;Q8BG51-4	Rhot1	yes	0.390784	0.269363	0.329416	0.265597	1.16695	2.05025	1.80503	2.47272
A0A286YEB7;Q9D7P1;Q9CY61;Q5M9M7;Q3TIF8;Q9CQK2;P62849-2;P62849-3;P62849;Q9DCA4	Rps24	yes	1.4005	0.2698	0.892069	0.35593	2.56204	1.10431	1.79022	1.52809
Q5M8M8;P47915;A0A1L1SUN1;A0A1L1SS27;W4VSN7	Rpl29;Gm3550	yes	0.562375	0.27046	0.345913	-0.401756	0.0938913	0.0576197	0.291054	0.44769
O55201;O55201-2	Supt5h	yes	0.561501	0.271893	1.64238	0.678936	2.23921	1.48471	1.87487	1.81384
P52432;D3Z7Q8;A1L3C2;D3Z3D6	Polr1c	yes	0.617588	0.273508	0.892209	0.627061	3.36587	1.38546	1.82786	2.42576
Q3TTF6;H3BKU1;G3UWS4;Q7TNP2;Q8BIX1;H3BLE7;H3BLQ0;H3BIV7	Ppp2r1b	yes	0.322888	0.273708	1.08126	0.565351	4.44643	1.1868	2.57662	1.57995
Q8CG48;Q3ULS2	Smc2	yes	2.59877	0.274033	1.40015	0.447369	3.21846	1.49936	2.98022	2.09083
Q9Z2I8-2;Q9Z2I8;C6EQH3	Suclg2	yes	0.752662	0.274403	0.909238	0.557924	2.30923	0.689391	1.41433	1.44728
Q3TJ39;Q8C266;P35278;Q3TCT9	Rab5c	yes	1.03168	0.274826	1.21017	0.408695	1.86646	1.1253	1.96935	1.35888
Q9D6Z1;Q3UJZ7;Q3USZ5;E0CXZ0	Nop56	yes	0.595858	0.277791	0.149264	0.0553	3.88082	0.680435	1.04681	0.654449
P27048;Q3UN87;P63163;O70499	Snrpb;Snrpn	yes	0.725765	0.277814	2.3552	0.368818	3.89977	1.06364	1.99816	1.4192
Q6P7V9;E9Q2X6;Q8CG47	Smc4	yes	0.618144	0.277817	1.01759	0.374492	1.65039	1.21127	2.27931	1.74698
P97931;Q791V7;P97931-2	Ung	yes	0.183307	0.279858	0.834619	0.758179	2.16953	2.55694	1.06458	9.15193
O55029	Copb2	yes	0.804159	0.283027	0.170609	0.147228	0.700415	0.561204	1.53716	1.70598
Q6P9R1	Ddx51	yes	0.611265	0.283743	1.31318	0.267123	2.83482	1.05561	2.59064	1.3359
Q91VR5;Q922B8;Q3V1Z7	Ddx1	yes	1.00839	0.28396	2.39552	0.466651	3.93473	1.46521	3.02628	1.93293
Q8BJL1	Fbxo30	yes	0.0190281	0.284313	0.0140799	0.211913	1.14037	8.92238	0.365674	4.90603
Q6P9P6	Kif11	yes	0.372534	0.285436	0.355819	0.157728	2.78288	1.63474	3.04563	1.99682
Q9CWY6;Q8VC52;A0A1L1SVH5;A0A1L1SRM3	Rbpms2	yes	0.316318	0.286767	1.18116	0.645491	3.35643	1.5728	1.67718	1.05214
Q69ZD1;O35382;Q8CEG7;Q8CA11	Exoc4	yes	0.622832	0.287102	1.66114	0.812714	0.910845	2.00424	2.32366	3.0075
Q9Z1F9	Uba2	yes	0.684008	0.288092	1.08856	0.610765	4.06936	1.90813	1.81683	1.79994
Q8CD14;Q8K4L0;Q8CD39;Q7TPP4;Q6IQZ1;Q8VDG2	Ddx54	yes	2.45901	0.288522	1.84521	0.13582	1.13555	0.221865	0.29765	0.0642134
A0A1W2P6R8;Q3TC93	Hs1bp3	yes	0.0176417	0.291183	0.286103	-2.98878	0.573025	5.02269	0.816424	6.56638
Q8BM84;P70372;Q8BW03;Q8BVF8;Q3UFF9;Q8BTQ1;Q3TT05	Elavl1	yes	0.580405	0.291842	0.698485	0.73463	2.89849	1.2581	2.72216	1.54474
Q9CQU5	Zwint	yes	0.209058	0.293726	0.495705	0.418077	0.546103	1.30113	2.11683	1.00219
Q78ZM0;O70492;Q9CU14;Q9CSC2;D3Z789;D3Z6Z0	Snx3	yes	1.51649	0.294299	0.207901	0.282312	2.80886	1.48727	2.98465	2.31789
Q9QYS9-8;Q9QYS9-4;Q9QYS9-3;Q9QYS9-6;Q9QYS9-2;Q9QYS9;Q9QYS9-7;Q9QYS9-5	Qki	yes	0.866805	0.295249	1.42817	1.19913	3.18154	2.24061	1.8463	2.01532
Q58E70;P21107-2;D3Z6I8;Q3TJ53;D3Z2H9;Q8C7C3;E9Q7Q3;Q8K0Z5;E9Q5J9;A0A0R4J1P2;P21107	Tpm3;Tpm3-rs7	yes	0.0178691	0.296886	0.0942644	0.118067	0.535991	0.788034	0.328707	4.69197
Q6PB66	Lrpprc	yes	1.23139	0.297366	1.90299	0.361951	3.09427	0.877489	3.59072	1.80351
Q8K0D5	Gfm1	yes	0.741063	0.30086	2.04145	0.464683	3.3695	1.15167	3.39565	1.77719
A0A0U1RPF7;H7BX14;Q8BMZ5-2;Q8BMZ5;D3YZ84;D3YY06;D3YWG5;D6RH65	Tsen34	yes	0.431425	0.30201	1.31223	0.523692	1.76312	2.30595	0.934845	7.92169
A0A3B2WCL5;Q9CT10	Ranbp3	yes	0.147699	0.304033	0.0401612	-0.0758	1.33312	1.25227	0.715594	6.1328
Q6NS46	Pdcd11	yes	1.03544	0.304279	2.11494	0.187817	3.37935	1.11094	2.22955	1.2613
Q05D01;Q80Z37	Topors	yes	0.715927	0.305766	0.52698	0.766389	0.840527	1.26788	0.996962	8.18978
Q8BJL0;Q8BJL0-2	Smarcal1	yes	0.0239108	0.30599	0.0387142	0.564062	3.93023	11.8216	0.296803	3.79587
Q3UJS2;P35550	Fbl	yes	1.5606	0.306613	0.90666	0.17529	2.95578	0.941341	1.57388	0.809933
Q7TPN9	Prr14	yes	0.0197875	0.306747	0.0374043	-0.0655	0.479578	4.24276	2.10252	1.04705
O70569;P62264;D3YVF4;D3Z7I1;Q3UJS5	rps14;Rps14	yes	0.904233	0.306896	1.16078	0.361659	2.75162	1.19882	2.63406	1.51135
A0A0R4J0H7;Q8K2Z4;Q8K2Z4-2	Ncapd2	yes	1.33336	0.308793	2.21154	0.575838	4.29468	1.5229	4.75992	2.1705
Q9CXW2	Mrps22	yes	0.366171	0.308926	0.531333	1.17889	1.92942	1.14105	1.55025	1.78349
A2A791;A2A791-2;F6VYE2	Zmym4	yes	1.40103	0.309631	0.941008	0.271373	2.29245	1.25936	1.50873	1.50346
Q497E9;P62242;Q5M9L9;Q3UJU6;Q9CQW4;Q3UA25	Rps8	yes	2.14022	0.311099	1.51922	0.31466	2.35483	1.35612	2.70318	1.86316
Q9D0T1	Nhp2l1	yes	0.8549	0.311742	0.0713214	0.0319	2.21557	0.537431	1.32574	0.628398
B1AWL2;B1AWL4;B1AWL5	Zfp462	yes	0.197526	0.312596	0.446542	-0.514297	1.34359	1.20756	1.14806	1.25799
Q8BTX6;Q9CZU3;Q91YT4;Q6ZQK1;Q8BVI7	Skiv2l2;mKIAA0052	yes	1.18892	0.312713	0.19529	0.177959	1.23804	1.14451	1.28693	0.955163
Q99KL9;Q3TE40;Q62193	Rpa2	yes	0.0153965	0.312832	0.628174	0.454817	2.41294	1.23336	0.776025	7.09357
Q9CZ91	Srfbp1	yes	1.3006	0.313266	0.206411	0.353901	2.01882	1.42851	1.64862	1.47006
Q3TN07;P46467;Q3U8P5	Vps4b	yes	0.536046	0.31329	1.28245	0.267927	4.02007	1.40639	2.09472	3.05424
O54946;A0A0G2JER9;O54946-2	Dnajb6	yes	0.317217	0.313426	0.0112213	-0.014	1.60699	1.15722	1.76128	1.30124
Q8BGA5;G3UZA0	Krr1	yes	0.580882	0.314154	0.992949	0.262645	2.22226	0.839177	1.5185	1.01773
Q543F1;Q3U5Q3;Q6A0E3;O08810;Q3TMY8;A2AH85;G3UZ34;Q7TMX4	Eftud2	yes	1.76146	0.314174	2.57736	0.356488	0.253909	0.562057	3.24441	1.65164
Q8R3X4;O35857	Timm44	yes	0.54501	0.316921	0.155155	0.202024	1.03217	0.999727	2.01279	1.63094
E9QNN1;A0A087WPL5;O70133-2;O70133;O70133-3;Q3UR42	Dhx9	yes	2.63515	0.317514	1.40283	0.241055	4.17718	1.12636	2.34648	0.928083
O35465-2;C9K0Z7;O35465	Fkbp8	yes	0.343833	0.31982	1.83785	0.406812	3.1076	1.49919	1.20015	2.67678
E9QKG6;A0A0G2JDZ9;E9Q804;Q99NH0;A0A1W2P6X1;Q99NH0-2;Q99NH0-3	Ankrd17	yes	0.307597	0.322373	0.509835	0.643846	1.62091	2.44914	1.01346	10.1475
E9QKZ2;Q91YE6;E0CXB2;Q4G0B8	Ipo9	yes	0.252121	0.32261	0.473383	3.91326	0.741623	5.52686	0.429136	4.12561
Q9CWI9;Q9CZI5;P62267;Q9CSN9;Q497E1	Rps23	yes	0.857666	0.324989	1.80158	0.481666	3.37796	1.0485	2.15568	1.53684
Q6P5F9	Xpo1	yes	0.827314	0.325573	0.838791	0.318307	4.2042	1.15999	3.99732	1.3545
Q9CY93;Q5M9K9;P62900;A0A0A6YX26;A0A0A6YXL3	Rpl31	yes	1.47747	0.326977	1.19067	0.293727	3.0971	0.905774	1.95812	1.45614
A0A087WQB0;Q3UIS6;Q569V4;Q3UBK1;P60762-2;P60762;Q3U5J6;Q5DTS9	Morf4l1	yes	0.0195421	0.327664	0.0305919	0.50228	0.524057	4.75135	0.746809	5.92734
Q8BHC4	Dcakd	yes	0.658416	0.32914	1.92934	0.557882	2.7514	1.34129	3.76203	1.5903
A0A0G2JDW7;Q6ZWU9;A0A0G2JG29	Rps27	yes	1.01216	0.330964	3.27626	0.606398	3.05387	1.09478	1.85937	1.51805
Q6ZPU9;E0CXJ9;H3BIY2;Q6ZPU9-3;Q6ZPU9-2	Kbp;2510003E04Rik	yes	0.0202421	0.331767	0.21871	0.0902	1.16042	8.89834	5.57306	13.3031
D3Z2J6;Q9D710	Tmx2	yes	0.298105	0.331942	0.813317	0.60897	0.798059	0.654359	2.50415	2.48878
Q91WK1	Spryd4	yes	0.173104	0.333131	1.79426	0.62151	0.461848	1.11234	0.65749	6.25131
Q9WUM5	Suclg1	yes	0.358518	0.33467	1.42784	0.791908	2.02727	1.36783	2.80557	1.43366
B9EKS2;Q6ZPY7;A0A286YDJ6;Q6ZPY7-2	Kdm3b	yes	0.344802	0.334976	0.559329	0.721689	2.29168	1.58132	1.34998	9.18705
Q8BTW3	Exosc6	yes	0.0209621	0.335506	0	0	0.427243	3.96101	0	0
Q8K4Z5;Q3TVM1;Q8BKK2	Sf3a1	yes	0.429052	0.335751	1.51135	0.710128	2.41742	1.56885	1.79116	1.70689
A2AW05;Q05DR5;Q08943;Q08943-2	Ssrp1	yes	0.208532	0.336072	1.5803	0.790348	2.97463	1.90409	3.14306	2.20117
A2APY6;Q3V1V3;B2RXU2	Esf1	yes	0.755655	0.336922	0.0451246	0.0379	1.33646	0.722036	0.734941	0.712372
Q7JCZ1;A0A075DC90;P00405	mt-Co2;COX2;Mtco2	yes	0.847134	0.337454	2.02962	0.788169	4.30399	1.11983	3.06935	1.67501
Q9D0M3-2;Q9D0M3;A0A2R8VHK1	Cyc1	yes	0.844865	0.338544	0.365135	3.87258	1.22459	2.21352	1.96974	2.56088
Q8BNU0;Q8BNU0-2	Armc6	yes	0.23543	0.338865	0.739314	0.597216	3.00027	1.63157	2.05098	2.53063
Q80Y44;Q8CFS2;Q8C751;Q66JW6;Q7TMM1;Q8BRE3	Ddx10	yes	0.784468	0.339895	0.218422	0.0654	1.46897	0.633409	3.11679	1.02511
Q3UGW9;Q5DTK3;Q62074	Prkci	yes	1.35985	0.3399	1.36379	0.54186	4.19585	1.74315	3.00744	1.93213
A0AUV1;A3KPD0;C0HKE9;C0HKE8;C0HKE7;C0HKE6;C0HKE5;C0HKE4;C0HKE3;C0HKE2;C0HKE1;B2RVF0;Q8CGP6;Q8CGP7;Q8CGP5;A0A0N4SV66;A2AB79;Q8R1M2;Q8BFU2;Q8CGP4	Hist1h2ah;Hist1h2ad;Hist1h2ak;Hist1h2af;Hist3h2a;H2afj;Hist1h2aa	yes	0.690597	0.341792	2.55632	0.3577	5.12519	0.628528	0.180593	0.220167
Q8BH95	Echs1	yes	0.134169	0.341968	2.02427	0.442762	0.179075	-0.414845	0.413356	4.13513
Q3TJF3;Q61846;Q3TU15	Melk	yes	0.784679	0.342104	0.523408	0.614512	4.28342	1.8798	2.10953	3.15246
Q3UCZ5;Q3TZW9;P35821;Q3TB93;Q3T9Y9	Ptpn1	yes	0.803214	0.342623	1.6787	0.633966	2.6608	1.97811	1.98092	2.44123
Q3ULU3;O35855;O88374;A0A1B0GX27;Q8CAX1	Bcat2	yes	2.25268	0.34357	2.3515	0.61173	1.49487	0.69717	1.20314	0.763097
E9QAS4;E9QAS5;Q5DTP7;Q6PDQ2;Q99JM0;Q8BM83	Chd4	yes	3.1484	0.344814	1.57288	0.604987	3.12138	1.49059	2.14378	1.62458
Q148R8;A0A1S6GWJ5;Q80UK8;Q80UK8-2;X1WI16	Ints2	yes	0.116109	0.34679	0.687589	0.509784	0.981039	1.39823	0.140561	-0.0851409
Q05D44;Q8BYY7	Eif5b	yes	0.294798	0.34703	0.709672	0.244953	1.98277	1.16023	1.36899	2.28493
Q8C1E7	Tmem120a	yes	0.0229025	0.347783	0	0	0.427243	4.09821	0.928992	8.03631
Q549F9;Q3UMN7;P97801;Q8CH69;B8JJX7	Smn1;Smn	yes	0.208144	0.348454	0.923995	0.763707	1.81563	1.48822	0.67236	6.2959
Q6P6I7;A2AL12;Q5FB19;Q3UZG3;Q8BG05	Hnrnpa3	yes	2.73345	0.349094	1.84499	0.534269	4.02853	1.41032	2.20112	1.57544
Q9DBR1-2;Q9DBR1	Xrn2	yes	0.901948	0.35065	0.85892	0.264209	2.08783	1.19311	2.71569	1.14269
B2RXQ8;Q8BFQ4	Wdr82	yes	0.71793	0.354359	0.152472	-0.410254	1.53491	0.998733	0.598564	5.67584
Q8C9B9;Q8C9B9-3;A0A0R4J0L7	Dido1	yes	0.176257	0.355481	1.05001	0.97189	0.889735	7.43949	0.754634	2.57821
Q0QJG2;B7ZN41;A2RS90;Q80Z64-2;Q80Z64;Q0QJG6	NanogPd;Nanog;NanogPc	yes	0.342688	0.355652	0.707934	0.213954	0.415316	4.25357	1.75042	1.99496
Q99PV0	Prpf8	yes	1.91483	0.356098	2.15514	0.51572	4.83231	1.57802	3.16765	1.97534
Q3UMP2;P38060	Hmgcl	yes	0.199228	0.357381	1.57197	1.0165	1.35321	1.02883	1.24321	10.3459
Q9D6T0;Q9D6T0-2;A0A1B0GT07	Nosip	yes	0.437997	0.358179	2.11063	0.666364	3.0673	1.63506	3.05727	3.21437
Q64127;Q64127-2;Q3V0H4;E9Q1U8	Trim24	yes	0.563434	0.358688	0.182575	0.272572	1.76258	2.26141	2.26571	2.64008
Q9WUP7-2;Q9WUP7;A0A087WP81	Uchl5	yes	0.780069	0.358813	0.789421	0.80842	1.52079	1.93971	2.4742	2.09664
Q9D4G5;Q8K205	Pop1	yes	1.02365	0.359877	1.25726	0.277424	4.15498	1.04383	1.9259	0.922179
Q0PD35;P35282;Q6A0C7	Rab21	yes	0.203598	0.362127	0.548472	-0.480183	2.35551	1.32942	0.849394	1.5862
Q8CG46-2;Q8CG46;A0A286YDG5	Smc5	yes	0.550166	0.362525	1.62657	0.617215	1.48465	2.00404	1.96253	2.31542
Q3TIC8;Q9CZ13;Q3THM1	Uqcrc1	yes	0.0225686	0.363674	0.164244	0.32453	0.427036	0.653725	0.935017	8.58549
Q8BMA6;A2AAN2	Srp68	yes	0.684876	0.364368	1.41168	0.548686	3.24078	1.95448	2.86298	1.85795
Q9DBY8	Nvl	yes	1.16417	0.365283	1.57568	0.191011	2.89316	1.0019	2.39526	1.06898
Q3TFE8;P70168;Q3UHW8;Q7TSZ6	Kpnb1	yes	1.47408	0.369717	0.821216	0.215209	3.14132	0.788821	1.18993	1.02476
Q9DB96	Ngdn	yes	0.396662	0.371499	1.10656	-0.144023	1.66653	1.59501	1.1595	1.26914
Q91YS2;P46061;Q8C2E3;Q7TMW1;Q6ZPH4;Q3ULJ9;Q3UZD8	Rangap1	yes	1.35449	0.373439	0.313619	0.125559	2.04708	0.675525	1.82541	0.799152
Q9D0E1;Q3THB3;A0A1S6GWJ8;Q9D0E1-2;Q3TW40;Q570Z0;Q3TL61;B8JK32;B8JK33;Q3TQ66	Hnrnpm	yes	1.99163	0.377138	2.20895	0.434417	4.39593	1.18809	2.86664	1.34851
Q3TUQ5;O35691;Q9CV89	Pnn	yes	0.589048	0.379051	0.524289	0.283176	2.87958	1.34894	3.05813	1.55649
A0A1Y7VMU4;A0A1Y7VN75;Q9D0V8;Q8VDH2	Cinp	yes	0.177095	0.379274	1.1319	0.356465	0.830788	1.21616	0.427243	4.00665
Q8R2U8;Q8BFP9	Pdk1	yes	0.503476	0.379554	0.705426	0.509572	0.928171	0.586514	0.482788	0.720259
Q8BIL5;Q8BIL5-2	Hook1	yes	0.204324	0.379659	0.165543	0.370128	1.55002	1.60984	0.0750038	1.24179
Q3U343;Q91VY9;Q3TCX4	Zfp622;Znf622	yes	1.74218	0.382433	0.28138	0.148345	3.09821	2.41087	1.57092	1.55686
Q6NZL1;Q5DTX1	Dhx37	yes	1.17221	0.382562	1.24431	0.320539	2.26021	1.75914	3.58219	1.78111
Q4FZF3;Q3UTV0	Ddx49	yes	0.13645	0.382784	1.47061	1.64765	0.65433	1.76932	2.38484	1.67629
A2A9P6;P24788;P24788-2;Q8R190	Cdk11b	yes	0.333795	0.383859	0.815365	0.658718	2.35802	2.25604	2.76087	2.67344
A0A0R4J291;Q7TMV3	Fastkd5	yes	0.0239686	0.383993	1.05353	0.791506	0.073244	1.18935	0.696309	5.78014
Q922Z3;Q3UPJ8;Q3TK29;Q9CQN1;Q922R9	Trap1	yes	1.53454	0.385459	2.2425	0.602442	3.67902	1.17004	3.08071	1.56686
Q3UJX2;Q9CWL8;Q3UKS4	Ctnnbl1	yes	0.535059	0.388294	1.47096	0.682714	4.9347	1.824	2.57064	2.57496
D3Z7C0;Q3UKS6;Q9Z2Q5	Mrpl40	yes	0.0245966	0.38939	3.44e-05	0.00058	0.427243	4.05192	0.934779	8.9578
Q6IQY0;Q6PG98;Q3UZ58;Q61578	Fdxr	yes	0.990828	0.391889	0.0162164	0.253438	0.00342361	0.0546322	0.0134264	0.206912
G3X8T2;H3BIW0;Q0P678	Zc3h18	yes	2.76478	0.392879	0.575495	0.352484	2.97644	1.38894	2.27548	1.33349
Q9D2D7;Q9D2D7-3;Q9D2D7-2	Znf687	yes	0.225331	0.392927	2.02409	-1.50055	0.115006	0.17974	0.427052	0.456921
Q3V1Z5	Rps4l	yes	0.603406	0.393727	0.853304	0.44151	1.95568	1.27106	2.35638	1.36684
Q9CWU9	Nup37	yes	0.540439	0.394759	2.31132	0.545125	2.77805	1.21503	1.19102	1.24953
H7BX95;Q6PDM2;Q6PDM2-3;Q6PDM2-2;F7AI47	Srsf1	yes	1.86651	0.394969	0.665355	0.586485	2.48648	1.16588	2.27881	1.57361
Q8C298;E9Q179;Q8C5Q4	Grsf1	yes	0.114489	0.395188	0.806007	0.789602	2.73787	2.93792	0.678014	5.90853
Q3U8E7;P18155	Mthfd2	yes	0.406798	0.39598	1.23262	1.30379	0.625635	6.15435	4.79433	14.4033
O08915;D3YW40	Aip	yes	1.20182	0.396913	0.463234	0.599096	5.38949	12.6019	0.362164	4.93322
D3YUW8;D3YUX1;Q3TSQ2;Q0VGT3;B9EIG6;Q8BZH4	Pogz	yes	0.919757	0.399989	0.45994	0.609101	2.93589	1.44406	1.47969	1.61371
Q5XJE5	Leo1	yes	0.422426	0.400077	0.00749375	0.137252	2.22894	1.42593	0.932194	8.4445
B9EJ54;A0A0J9YUD5;Q6ZQG1;Q6PDG0;Q6P9L5	Nup205	yes	1.01213	0.401381	0.979151	0.265968	4.69131	0.760112	1.3838	0.724493
Q0VBA4;Q9D7S7-2;Q9D7S7	Rpl22l1	yes	0.934242	0.401776	1.17608	0.605987	2.71848	1.32358	0.841705	0.847558
Q9CXK8;E9Q109	Nip7	yes	1.33237	0.403559	2.42814	0.37598	2.35421	0.646438	0.580934	0.504142
Q149H7;Q8C4M7;Q8C4M7-2	Cenpu	yes	0.125101	0.404396	0.0663033	0.173304	1.4965	1.72392	2.77616	2.29496
Q8BMA5	Npat	yes	0.522455	0.40883	0.693839	-0.662918	1.06445	1.76304	1.29048	2.53283
Q923G2;A0A338P6B4;A0A338P6I2	Polr2h	yes	0.878773	0.408993	1.38939	0.795206	3.18258	1.18139	2.08774	1.68925
Q3U6X7;Q3UGB9;Q3U307;P97377-2;P97377	Cdk2	yes	0.024527	0.409272	0.544737	4.46969	2.60374	1.90668	1.2081	10.0647
Q8BHY2;Q3T9T2;Q3UKH4	Noc4l	yes	1.15047	0.409468	1.38828	0.29338	1.7216	0.944575	3.33134	1.0438
Q542P8;O35130	Emg1	yes	0.669042	0.409846	0.802579	0.351418	2.1451	0.953192	1.19282	1.21955
Q4FJZ2;Q8BH30;O35345	Kpna6	yes	1.8245	0.410747	2.54211	0.996854	3.06742	1.88744	2.05544	3.08596
A2VDH5;P36916;Q52KE3;P36916-2	Gnl1	yes	0.139562	0.410796	1.2342	0.965274	3.63685	2.52125	1.84627	3.50806
Q07417	Acads	yes	1.23946	0.410927	0.713109	0.474203	2.00428	1.04767	1.51131	1.04557
Q9DC40	Telo2	yes	0.0302537	0.410952	0.427243	3.20222	5.44992	11.4107	0.427243	3.96775
Q8BFR5;Q8BFR5-2	Tufm	yes	1.76991	0.412207	1.34169	0.532176	3.82892	1.18806	3.72651	1.68094
Q6P5D8	Smchd1	yes	0.559964	0.412662	2.58026	0.831034	3.46274	2.53848	3.55095	3.4586
Q3TM67;Q3TI79;Q9ESX5;B7ZCL7	Dkc1	yes	0.947907	0.413068	0.394232	0.146525	2.78805	0.614417	1.20147	0.622416
Q9DCS3;A2A845	Mecr	yes	0.274285	0.413436	1.36822	1.4112	0.542317	5.34024	2.61946	2.45338
Q9DC61;Q3TY06;Q3TTM6;Q3UDE0;Q8BK51;A2AIW9	Pmpca	yes	1.1082	0.414393	0.354049	0.186858	1.45024	0.554742	1.08316	0.609002
Q4FZH3;E9Q317;O55128;D3Z2N9;D3YY73	Sap18;Gm10094	yes	0.663053	0.414418	0.106931	-0.119374	2.50277	1.37429	1.42013	1.23653
Q6ZWN5;F7CJS8;D3YWH9;Q96EC0;Q9CXW7	Rps9	yes	0.791346	0.414538	0.7215	0.414227	3.9875	0.779936	1.66353	1.25286
B7ZN33;Q80TM9;Q80TM9-2;Q80TM9-3	Nisch	yes	1.45022	0.419186	2.2671	0.659164	2.50894	1.41695	2.96929	1.19685
Q6DI95;Q6P2B1;Q6P2B1-2;Q3UL39;Q571K5	Tnpo3	yes	1.08256	0.419615	0.40141	0.360984	1.7561	1.48432	1.93896	1.49597
Q99LE6;Q3UVI9	Abcf2	yes	2.03986	0.419638	2.65129	0.630179	4.00474	1.77988	2.04655	1.96667
Q9DB85;E9PVA2;Q3U4B0	Rrp8	yes	0.447992	0.422735	0.307206	0.127902	1.16326	0.787175	1.91747	1.417
Q3THU8;Q8VEM8;Q3UB63;Q3U995;G5E902	Slc25a3	yes	0.704151	0.425602	0.579387	0.508433	2.51265	1.01696	2.27425	1.29952
Q8BTS4	Nup54	yes	0.760136	0.426221	0.0103161	-0.018	0.510591	4.77735	0.965506	1.79408
Q99JB2;A2AG39;F6WI02	Stoml2	yes	0.956739	0.427931	2.88961	0.755501	2.30294	1.06065	3.37668	1.85733
Q3UC02;Q9DB79;P62281;A0A1B0GRR3;A0A1B0GSE8;Q9D0P6	Rps11	yes	1.18926	0.4291	2.45869	0.532375	3.24417	1.21007	2.97102	1.58883
Q80WS3	Fbll1	yes	2.55809	0.430306	2.89569	0.248512	3.38639	0.854917	1.38019	1.00456
Q3TMZ1;Q922Q4;Q3TJ21	Pycr2	yes	1.28204	0.434335	1.93944	0.516787	2.77121	0.842191	0.929354	0.716548
Q60972	Rbbp4	yes	1.81393	0.435252	1.66196	0.43099	3.23686	1.38209	3.09256	1.48193
Q7TQ22;Q3UQV4;Q9D5D8;Q9CVU3	Cdyl2	yes	0.668387	0.435278	0.0501132	-0.0901	2.04287	-0.482372	2.6961	-1.76139
Q5M9L7;Q8BT90;P63276;Q3TK12	Rps17	yes	0.650856	0.436981	1.50743	0.415248	3.35167	1.83428	2.69857	2.78758
Q3TBW2	Mrpl10	yes	0.209358	0.442921	1.48675	1.22097	1.71642	1.70967	5.93018	14.7391
Q3TKM5;Q3TGZ3;P70404;Q684I8	Idh3g	yes	1.60706	0.444096	1.95114	0.640729	2.01791	0.844488	1.96608	1.53093
Q3UKE7	Hmgcs1	yes	1.10386	0.444919	0.0103268	0.183981	0.0327177	0.592283	0.344092	5.27873
Q9D1M0	Sec13	yes	0.592983	0.446999	1.60695	0.659112	2.01086	1.35521	1.43748	1.34561
B1AX39	Zcchc7	yes	0.684694	0.448985	0.448856	0.680297	1.16739	2.08215	1.56883	2.63657
Q9D051	Pdhb	yes	1.493	0.449027	2.95068	0.686444	2.41774	1.11542	1.88537	1.51906
Q5BLK1;P62754;Q8BT09;Q3TL53	Rps6	yes	1.98689	0.451139	2.51729	0.542011	4.27459	1.18863	3.09665	1.72544
L7N1Z0;L7N248;E9Q6S4	Gm6871;Gm17067	yes	0.585914	0.451663	1.48937	0.593566	0.934983	8.9902	0.305848	4.59718
Q9JJY4;Q8R4Z6	Ddx20	yes	1.66173	0.453616	2.14209	0.539262	2.66935	1.55527	3.75623	1.9991
Q80X50-2;Q80X50-4;Q80X50;Q80X50-5;Q812D4;A0A0H2UH17;Q812D5;A0A0G2JDV6;Q80X50-3;Q8BJ53	Ubap2l;lig-2a	yes	0.542136	0.453929	2.29133	1.25899	2.59822	2.27987	0.863698	7.50345
Q91XU0;Q91XU0-2	Wrnip1	yes	0.382682	0.454198	0.51878	5.15727	1.56468	2.63064	1.62373	2.20904
Q6PCM1;Q05BY0;A0A023ULC4;Q6PCM1-2;A0A0U1RNV6	Kdm3a	yes	0.558078	0.45448	0.389215	0.343254	2.5018	2.39557	2.51787	1.91446
Q3UFZ4;Q3TUB5;Q5RJG1;Q3TPG4	Nol10	yes	0.666981	0.456018	1.52618	0.275708	5.10535	1.03873	2.29232	1.11436
Q9DBZ5;A0A140LJ59;Q3TY56;Q9DBZ5-2	Eif3k	yes	0.459274	0.456917	0.648404	0.468339	2.02857	1.33359	0.436762	4.66776
A0A171EBL2;E9Q555	Rnf213	yes	0.0245861	0.457018	0.0071328	-0.131854	0.0405785	0.0674833	0	0
Q9D1N9;Q9D1N9-2	Mrpl21	yes	0.661686	0.459468	1.29948	0.600119	0.0550658	0.868668	6.66213	12.9543
B2RY90;P85094	Isoc2a	yes	0.737481	0.461105	0.304819	3.96824	0.427243	3.96842	0.935081	7.75825
Q3TA75;Q6P5B5;Q9WVR4	Fxr2	yes	1.18092	0.462673	0.943716	0.554115	2.93058	1.31128	3.08028	1.49834
Q91V55;D3YYM6;D3Z1S8;P97461	Rps5	yes	0.254196	0.463669	0.306252	0.618832	2.32655	1.83878	4.16326	2.21047
Q9CQS2	Nop10	yes	0.843597	0.46519	0.744436	0.222965	2.89998	0.629956	0.640621	0.81364
Q91WM1-2;Q91WM1	Strbp	yes	0.0270224	0.467815	0.400539	-6.13486	0.0351528	0.622447	0.127725	-2.39813
Q545F4;P14602;P14602-2;P14602-3;D3YZ06	Hspb1	yes	3.71859	0.472225	1.72067	0.765549	3.98736	1.55889	2.69966	1.81355
Z4YJZ7;A0A0H2UH19;Q5DW34;Q5DW34-2;Q8BHB2;H7CHP8;E9Q5A3;Q5DW34-3	Ehmt1	yes	1.81785	0.473267	0.375192	0.378255	1.71861	2.9421	1.14849	2.38659
Q9CZI9-2;Q9CZI9;A0A0U1RNV2	Aen	yes	0.384618	0.474779	1.86511	0.590016	1.33235	1.4245	1.69598	2.07232
Q58E49;O09106	Hdac1	yes	2.57736	0.474957	1.35792	0.564992	3.30748	1.34581	2.322	1.45309
Q8BYL4;Q3UUD9;E9PX65	Yars2	yes	0.620697	0.47521	2.01766	0.941561	2.05304	1.87231	3.33253	2.09276
Q5DTI2;O55143;O55143-2;O54994	Atp2a2	yes	1.94689	0.47886	1.96372	0.576782	3.66122	1.24726	2.27865	1.69967
B2RVP5;Q3THW5;P0C0S6;Q8R029;Q3TFU6;Q3UA95	H2afv;H2afz	yes	0.238302	0.479493	0.0292999	0.590969	1.37852	1.30331	2.20651	1.27561
F8WHU5;Q4VA53;Q4VA53-3;Q4VA53-2	Pds5b	yes	3.09576	0.481212	1.53008	0.474419	2.36947	1.61475	2.76151	1.84589
Q5NCC3;Q8VDU9	Trim41	yes	0.600673	0.484968	0.0737265	-0.0861	0.0399621	0.0827065	0.353359	1.11044
Q922E6;Q6ZQ14	Fastkd2;mKIAA0971	yes	0.425667	0.486514	0.571447	4.76877	0.358867	0.691548	1.14531	1.8248
Q3V449;Q9EPA7;Q3V455	Nmnat1	yes	0.243645	0.486713	1.26059	1.17085	2.32049	1.40379	0.585033	5.86813
Q9CRB2	Nhp2	yes	1.64446	0.488846	0.429835	0.205667	2.35235	1.15918	1.56074	0.795298
Q6NVD6;A0A0J9YUI0	Gm5595	yes	0.0348772	0.489408	0.413752	3.44436	0.576877	4.31414	0.823192	1.40341
A0A1D5RLS2;Q9CZQ0;A0A1D5RM23;Q9CQF3	Nudt21	yes	0.0309953	0.489484	0.284869	3.74121	1.22832	9.19436	0	0
P47811;P47811-4;A0A3B2WB60;Q5U421;P47811-2;P47811-3;B2KF34	Mapk14	yes	0.480014	0.489889	1.31728	0.576111	1.58065	3.17813	0.874259	7.24885
Q9CXH7	Sgol1	yes	0.525751	0.489927	1.10052	0.430628	0.826748	0.842258	0.399738	0.239448
F8VPM0;E9Q374;A0A5F8MPQ7;A0A1W2P6X9;Q91YE5-2;Q91YE5;Q91YE5-3	Baz2a	yes	1.3486	0.491606	2.13552	0.62027	2.75179	2.10943	3.06088	2.44934
Q9CRC0	Vkorc1	yes	0.0299512	0.492549	0.0367106	0.604236	0.0219739	0.3796	0.427243	4.48936
G3UYQ2;A0A1B0GX81;Q3TDL4;G3UZT6;Q3UF95;Q9Z1R2	Bag6	yes	0.711651	0.497669	1.28323	0.867028	0.680365	0.861141	1.33026	1.63788
Q99LI9	Clp1	yes	1.6307	0.497953	0.547203	0.720451	1.1178	8.50373	1.1391	9.03126
Q7TT37	Ikbkap	yes	1.21783	0.498073	3.22377	0.690059	4.40101	1.57382	4.02927	2.1168
Q9CX11;Q9DAH5;G3XA22	Utp23	yes	1.17998	0.498231	1.92696	0.650893	1.41587	0.618375	0.563513	1.14307
Q9D8Y8;Q9D8Y8-3;Q9D8Y8-2	Ing5	yes	0.553329	0.50262	0.164032	-0.146931	0.308615	4.61104	0.0153661	0.291138
Q811L7;Q8C2Q7;O35737	Hnrnph1	yes	1.48497	0.503251	1.39906	0.502771	3.41018	1.13629	3.63565	1.92131
Q5BL18;Q6ZQ61;Q8K310;Q3TTX0;Q4FJT0;Q3TZN1;A0A494BAZ2;Q9R0U5	Matr3	yes	2.37419	0.504541	4.39302	0.364133	5.00869	1.24545	2.96619	1.34071
Q9CPS7	Pno1	yes	0.533666	0.505252	1.19624	0.603614	2.84462	1.59396	2.75286	1.42851
A2A8U2-2;A2A8U2-3;A2A8U2;Q3TXY3;Q8C397;Q8C9U2	Tmem201	yes	0.641504	0.505704	0.492966	0.456906	2.43489	1.42603	1.73016	1.24548
Q9Z315	Sart1	yes	2.3638	0.506221	1.71868	0.462425	2.94792	1.36586	3.08449	1.51409
A4FUS1;P14131;Q641N3;Q5CZY9	Rps16	yes	1.81034	0.509413	1.80771	0.613906	3.40093	1.09761	2.41797	1.82187
G5E866;Q99NB9;Q3US00	Sf3b1	yes	2.04432	0.510394	1.61886	0.637612	4.01409	1.94154	2.75213	1.72739
Q9QYL7	Abt1	yes	1.72138	0.512527	1.68475	0.45112	1.37973	0.972803	1.66147	1.04893
Q5M9K7;Q3U9P0;P63325;A0A338P731;Q3UW83;A0A338P7K4;A0A3B2W864	Rps10	yes	1.03992	0.5152	1.05804	0.481354	5.17619	1.98747	3.17356	2.09979
P38647	Hspa9	yes	4.25194	0.515222	3.26099	0.738933	4.76169	1.2967	2.56192	1.7187
Q8BU22;Q922S8;Q3UD72;Q3TTL2	Kif2c	yes	1.24105	0.515484	3.61101	0.629713	3.96981	1.85331	2.01442	1.55708
P54071	Idh2	yes	0.867191	0.52224	0.775096	0.189184	1.47255	1.09341	1.76776	0.660131
Q8R3N1;Q3TSX5	Nop14	yes	0.843784	0.525232	0.997732	0.261542	2.2906	0.972791	1.42842	1.05432
Q99JW7;P11440;Q8R4A4;D3Z2T9	Cdk1	yes	1.79305	0.5263	2.04727	0.650908	4.66748	1.39887	3.31916	1.41673
Q9DC51;Q3TJH1	Gnai3	yes	0.700714	0.526318	0.983383	0.33433	1.82922	0.933726	2.88512	2.08849
Q545X8;Q3UXQ6;P62702;Q545F8	Rps4x	yes	1.77255	0.526902	2.80602	0.637456	3.50176	1.11579	3.30539	1.84696
S4R1L5;S4R2P8;A0A1S6GWH3;A0A1S6GWH6;O88738-3;O88738-2;O88738	Birc6	yes	0.286566	0.5288	0.392452	0.867711	0.483816	5.21818	1.43238	11.892
P70227	Itpr3	yes	0.665732	0.53147	0.0442966	-0.0246	1.41436	1.29314	1.01206	1.43959
Q3UTU7;K4DI67;A0EQY3;Q6ZQK0;Q80W41	Ncapd3	yes	0.496223	0.533165	1.26664	1.05825	1.82079	2.89704	3.42741	2.71275
Q91VA7	Idh3b	yes	1.89282	0.535709	1.66111	0.707738	2.10721	1.32629	1.66528	1.48827
Q5F2E7;Q5F2E7-2	Nufip2	yes	0.0339237	0.536422	0.480822	4.28683	7.20773	13.3671	0.852571	6.6384
Q4FJQ0;P51150;A0A0N4SVG9	Rab7;Rab7a	yes	1.24178	0.537237	1.64262	1.13423	2.30481	1.25474	1.65102	0.887531
E9PVX6;E9PVX6-2	Mki67	yes	2.86045	0.537553	0.673464	0.0895	2.01589	1.04564	2.27326	0.900078
A0A5F8MQ39;Q8BRB7;Q3UH94;Q8BRB7-2;Q501M5	Kat6b	yes	0.279822	0.538973	0.0347618	-0.0145	1.60977	0.956287	0.84995	1.54837
O35218;Q3UGU6;Q3US33;Q3URN8	Cpsf2	yes	1.22992	0.539296	1.23447	0.742724	2.67871	2.28585	3.02215	2.34484
B1AU25;Q9Z0X1	Aifm1	yes	0.795579	0.539544	1.41496	0.440851	3.77067	1.30924	0.726461	6.91511
A0A1S6GWJ4;Q91VN6;Q3UAC4;Q3TI21	Ddx41	yes	1.21109	0.540834	2.11613	0.588438	2.81252	1.30861	3.82473	1.71246
A0A1L1STE6;Q9D6R2;Q9D6R2-2	Idh3a	yes	1.16297	0.541752	1.91892	0.844485	2.11048	1.18992	1.4732	1.23064
Q8BJ71;Q3TFC8;Q8BJ71-2;A0A1D5RLQ0	Nup93	yes	2.46214	0.542751	1.86007	0.409148	3.70654	1.21355	2.80959	1.51837
Q7TSZ8;A0A571BEI5	Nacc1	yes	1.66438	0.543644	0.566267	0.178378	2.96857	0.978619	1.12613	0.432716
P22518;V9GZR3	Clk1	yes	1.84152	0.543683	1.19058	0.51144	2.96354	1.49093	1.74962	2.11058
Q8JZX4	Rbm17	yes	0.0329378	0.546853	0.961902	7.92688	1.2193	9.92725	5.36668	14.5425
Q9R0E1	Plod3	yes	0.034275	0.5471	0.0220651	0.350476	0	0	0.427243	4.15914
Q3UA17;Q791V5;A2AFW6;Q9D050;Q05C68	Mtch2	yes	1.61647	0.548789	1.91544	0.567935	3.55696	1.18664	2.35998	1.87793
A0A0R4J195;Q9CSU0-3;Q9CSU0-2;Q9CSU0	Rprd1b	yes	1.17872	0.549983	0.648678	0.331011	0.974518	7.92466	0.933876	7.81682
Q3UDQ7;Q8JZQ2;Q3U7C0	Afg3l2	yes	0.759416	0.551229	0.565092	0.647185	1.87255	1.37716	1.97489	2.14673
A2RSW6;Q8CFA2	Amt	yes	1.70899	0.554945	0.329313	0.256023	0.914703	1.75843	0.511235	4.98265
Q9CZN7-2;Q9CZN7	Shmt2	yes	2.24123	0.557794	1.92634	0.586643	2.56138	0.628789	2.57944	0.712236
Q8R2U0-2;Q8R2U0	Seh1l	yes	0.773879	0.558357	1.11096	0.821865	3.97826	1.52511	2.14844	2.8594
P45952;Q91WS8	Acadm	yes	2.70518	0.562112	1.19715	0.708503	4.21757	1.06612	2.61226	1.72224
Q8BUM1;Q544R5;Q921F2;A0A087WR97	Tardbp	yes	2.56405	0.567942	3.70595	0.732012	3.37073	1.5076	2.33951	1.77045
P16332;Q8VED0	Mut	yes	2.11959	0.568005	3.0333	0.892107	1.95727	1.47382	4.18033	2.13833
P63280;Q8CFZ0;G3UYP0	Ube2i	yes	1.15108	0.570192	0.153372	0.244694	0.883492	1.10583	0.609264	5.64567
Q5SVG5;Q5SVG4;Q3TVN4;Q8CC13;O35643;Q3U1K9;Q6NXY3	Ap1b1	yes	0.0337312	0.571814	0.0539054	-0.898364	2.69789	1.88848	6.00327	12.9032
Q3TKH5;Q9CYA6	Zcchc8	yes	0.0374013	0.572068	0.359701	4.68727	0.0612171	0.943791	0.0633416	0.954844
Q0PD65;P53994;Q8BXY4;Q6PDZ3;Q3TEG7;Q0PD64;P59279	Rab2a;Rab2b	yes	0.591037	0.575568	1.51091	0.686124	3.45974	1.6719	2.01898	2.81658
D3Z4V1;Q922V4;F8WI31	Plrg1	yes	2.15214	0.576189	2.93406	1.34555	1.443	1.50233	2.16266	2.30161
Q99J09;F7D5L2	Wdr77	yes	0.633225	0.579702	0.707747	0.261548	1.78346	1.08262	2.77744	1.95474
Q91VM2;P62320;A0A1W2P7K5	Snrpd3	yes	1.35078	0.581904	0.726753	1.10976	2.26605	1.697	2.64498	1.64066
Q3UWL3;Q3TQW9;Q3TFV6;P24860;Q68EM3;C5IGX4;G3UY65	Ccnb1	yes	0.466293	0.584029	0.625775	0.774253	3.4453	2.09809	3.29897	2.60168
O54825;Q543N4	Bysl	yes	2.21351	0.587024	1.39289	0.615655	1.72291	1.10785	2.1258	1.9001
E9QP46;Q6ZWQ0;Q6DFZ2;D5FT67;Q7TPP1;F6W8R9;Q76KB5;Q6ZWQ0-3;F7BX34	Syne2	yes	0.0362574	0.587234	0.00314709	0.056	0.364534	3.66197	0.457587	4.40397
Q4VA29;Q9CQE8	2700060E02Rik	yes	1.49777	0.587941	2.00096	0.861157	3.61944	1.82758	2.0052	2.09462
Q80WR0;E9Q3G8	Nup153	yes	2.40975	0.588133	1.49768	0.191634	0.516126	0.275546	0.475892	0.308636
Q925I1;Q925I1-2	Atad3	yes	1.01339	0.588669	1.80212	0.737073	2.96028	1.32493	3.51505	1.74483
Q8K239;A0A1S6GWJ9;Q9CZR8;Q3TA37;Q80UT3	Tsfm	yes	0.86193	0.58939	3.24595	0.642668	4.36607	1.36829	2.56399	1.9824
E9Q3F7;Q7TN75;H3BJQ1	Peg10	yes	1.96774	0.58989	2.27474	0.78956	2.27086	1.29853	1.92228	1.77337
P48760-2;P48760-5;P48760-4;P48760;P48760-3;A2AK70	Fpgs	yes	0.923986	0.593157	0.770427	0.515123	1.0682	8.65897	0.284284	4.5949
Q3UCF2;Q6A068;A0A1W2P7Z8;A0A1W2P7H4;A0A1W2P855;A0A1W2P6Q8;A0A1W2P7S8;Q05DT4	Cdc5l	yes	1.72835	0.595547	1.36492	0.732071	3.02899	1.53254	3.0962	1.2134
Q8C854;A2ATP6;Q8C854-3;A2ATP5;Q8C854-1;Q8C854-2;A7UQY4;G8JL68;F6XJA1	Myef2	yes	1.14912	0.598636	1.51534	0.456601	2.51215	0.991693	2.39207	1.1501
Q9CU62;A0JLM6	Smc1a	yes	1.04682	0.599612	2.40149	1.0701	2.95461	3.54942	3.23228	2.59696
Q62187	Ttf1	yes	0.549544	0.603905	0.323677	0.169353	1.27495	1.40005	2.50086	1.61487
Q3V214;Q80UW8;Q8R0H0	Polr2e	yes	1.49257	0.605947	1.64504	0.715759	0.642708	0.927816	1.31148	1.11094
Q6DFV5-2;Q6DFV5;Q6DFV5-3;A2AAU5	Helz	yes	0.033304	0.607067	0.452508	4.20448	0.87218	6.40013	0.829952	6.26331
Q80U78-2;Q3UHW0;E9Q6M7;Q3U4T5;Q3TRI4	Pum1	yes	0.921027	0.608449	1.32832	1.17652	2.69148	1.9032	2.54082	2.95101
A0A0R4J1Z3;Q9CR67;Q9CWD1	Tmem33	yes	1.17575	0.612368	0.460911	4.57758	1.78067	0.894309	2.2808	1.18564
E9QLG3;H7BX50;A2AWL7-2;A2AWL7-3;A2AWL7	Mga	yes	0.250933	0.618341	0.1811	0.421671	0.097241	1.60179	2.00438	2.1643
Q99L69;Q3U3J1;P50136	Bckdha	yes	0.825462	0.620942	2.31678	0.766062	1.80917	1.91234	2.01236	1.1283
Q9DCN2-2;Q9DCN2;Q9CY59;F2Z456	Cyb5r3	yes	1.85832	0.628635	1.55012	0.87808	3.59564	1.43318	2.30568	1.93537
A0A0G2JEP0;Q61584-4;Q61584-3;Q61584;Q61584-7;Q61584-2;Q61584-5;Q61584-6;A0A0H2UH27	Fxr1	yes	2.0093	0.630091	3.23503	0.785695	4.20728	1.52749	3.63586	1.97185
A0A1D5RL92;Q8CGZ0;G5E8I8	Cherp	yes	1.00241	0.633535	1.89606	1.04326	5.08026	2.21248	2.43279	2.2749
Q7TT04;Q3UJY4;P59235	Nup43	yes	1.84416	0.639508	2.69762	0.796865	3.66638	1.59859	2.45324	1.72777
D3YZ09;Q3TKG5;Q9CY66-3;Q9CY66-2;Q9CY66	Gar1	yes	1.35498	0.641344	1.24212	0.41749	3.8667	0.913925	0.918933	0.60543
A0A1W2P7Q6;Q9CRT8	Xpot	yes	0.754727	0.643703	1.73389	0.862075	2.84202	2.1233	2.79431	2.20367
P62876	Polr2l	yes	1.2161	0.645468	0.76218	0.488513	0.0436618	0.733854	0.599914	5.36589
Q8JZN5	Acad9	yes	2.04475	0.648003	3.05762	0.753517	3.52163	1.8735	3.02236	2.50127
A0A0A0MQ80;B7ZNK9;Q3UMC0;A0A0G2JFY0	Spata5	yes	1.34656	0.648242	1.55746	0.494844	2.60975	1.59781	3.17161	2.14834
A0A0G2JGL8;Q99PU8-2;Q99PU8;Q99PU8-3;Q80TP6	Dhx30;mKIAA0890	yes	0.843001	0.64914	1.71444	0.834928	1.73816	1.69556	1.89273	2.29506
Q01320;Q8CCE5	Top2a	yes	1.6779	0.651965	2.64877	0.616958	3.12432	1.12583	2.0282	1.25689
Q9WUU9;Q80TX5;Q6NWV4;Q8C777	Mcm3ap	yes	2.47079	0.653328	0.0684529	0.0313	2.7229	0.832305	2.85023	0.704428
B2RXU3;Q8BH07	Arl6ip6	yes	2.06185	0.654772	0.0167248	0.287481	0.541506	4.82234	0.427243	3.73592
A0A2X0SFE3;Q07139-2;Q07139;Q8C9Y7	Ect2	yes	0.737976	0.655099	0.00766959	0.0238	2.11477	2.2738	2.58581	4.03077
Q9JMD0-4;Q9JMD0-3;Q9JMD0-2;Q9JMD0;M0QWF0	Znf207;Zfp207	yes	1.38124	0.655746	0.113999	0.15958	0.559263	4.60069	0.563017	5.31404
Q99N15;Q9CYT3;A2AFQ2;O08756	Hsd17b10	yes	1.7451	0.656206	2.51691	0.846868	2.55578	1.24654	1.04907	1.64939
B1AYU4;B1AYU7;Q8C5N3-2;Q8C5N3;Q6ZPL7;A2AK44;A2AK42;Q3TLI8;Q5FWA5	Cwc22;mKIAA1604;Gm13695;Gm13697	yes	2.15711	0.656907	0.942086	0.728518	1.99747	2.03517	2.41956	2.23664
B9EJR8	Dnaaf5	yes	0.0388775	0.657511	0.560729	4.91653	1.93784	2.36288	1.15393	10.0994
Q8R480	Nup85	yes	2.7463	0.660659	1.61606	0.510143	3.79486	1.21303	1.49869	1.22398
Q9WV70;Q3UZI6;J3QK52;Q8BHX6	Noc2l	yes	3.21514	0.66129	1.92548	0.474007	4.02506	1.36817	3.24042	1.75084
Q69ZA1;Q69ZA1-2;A0A1Y7VLM0	Cdk13	yes	0.91455	0.662381	0.854514	0.313092	0.562705	1.49397	1.25453	9.35481
Q91YM4;Q91YM4-2;E9PUT1	Tbrg4	yes	1.27991	0.664867	2.14074	0.908648	2.39892	1.89548	2.6572	3.09901
Q5FWB7;A6ZI44;P05064;Q6NY00;Q9CPQ9;A6ZI46;D3YWI1	Aldoa;Aldoart1	yes	1.71876	0.665465	2.3255	0.910139	2.08298	1.72743	2.29925	2.02493
E9PUG7;A0A0R4J298;Q61211;Q61211-2	Eif2d	yes	0.335244	0.666076	0.281767	3.99931	0.715809	6.09287	4.94037	12.5865
E9QME5;E9QP19;Q99PP7-2;Q99PP7	Trim33	yes	1.67599	0.66839	0.615599	0.504148	2.97665	1.91102	3.16716	2.76924
Q544B1;Q3U9J7;Q3TVM2;P47738;A0A0G2JEU1;Q3UJW1;Q3U6I3	Aldh2	yes	2.35354	0.670881	5.33396	0.940526	4.90916	1.2034	2.66194	1.01745
B2RPV4;Q66JV4;Q66JV4-2;Q80YR9	Rbm12b2;Rbm12b1	yes	1.16455	0.671086	0.216154	0.362698	0.565916	4.89238	0.665832	5.35778
Q3TZX8-2;Q3TZX8;Q3TZX8-3;A0A0U1RPV7	Nol9	yes	1.62305	0.674357	2.95443	0.676343	4.35674	1.56362	3.7329	1.56083
Q9CR32;A2RS68;Q62376;Q6ZWP0;A0A1B0GRR8;Q62376-2;Q7TT81;A0A1B0GR69;A0A1B0GR44	Snrnp70	yes	0.69982	0.680293	1.97428	0.551915	2.3693	1.58217	1.84338	1.97979
Q6P4T2	Snrnp200	yes	3.23948	0.682656	2.47109	0.758703	3.64531	2.01311	2.8262	2.41131
A0A0J9YV20;A0A0R4J0B7;Q80UZ2-2;Q80UZ2	Sdad1	yes	1.92121	0.684441	2.451	0.682156	1.42247	1.34524	2.21857	1.6363
Q3U944;Q9D0F3	Lman1	yes	0.499316	0.69004	3.39695	0.765055	1.0149	8.69225	8.89336	13.7091
Q3TKX4;Q8K301	Ddx52	yes	2.39732	0.693684	2.65704	0.754771	3.57292	1.4701	3.1977	1.80135
Z4YKV1;P63094-2;P63094;Q6R0H7-4;Q6R0H7;A0A571BEI3;P63094-3;A0A571BEM2	Gnas	yes	0.750973	0.694176	0.408372	3.78803	0.422617	3.76261	0	0
Q3URR7-2;Q3URR7;E9PXB1;Q3URR7-3;E9PV84;A1YZC6	Zscan10	yes	1.27955	0.694998	0.6351	0.110874	1.04521	1.1888	1.77279	1.40425
Q3TF84;Q922Q8	Lrrc59	yes	2.48103	0.696749	2.25319	0.72498	4.02431	1.22831	1.64751	1.69306
Q561N5;F6YVP7;P62270;A0A1Y7VKY1;S4R1N6;Q3TW65	Rps18;Gm10260	yes	1.58157	0.697254	2.05726	1.03053	3.27632	1.79278	2.56735	2.20636
E9QPI5;Q6A026	Pds5a	yes	4.14638	0.699052	1.6406	0.837184	5.0315	2.12035	3.84529	2.4682
Q9CPN8	Igf2bp3	yes	0.641023	0.701777	4.05607	0.963292	4.07682	2.1576	2.99531	3.4762
A0JLQ7;Q8BFV2;Q8BNM3	Pcid2	yes	0.894404	0.706807	1.18516	0.468835	2.6731	1.41169	1.0134	1.21633
Q6ZQ47;Q9Z103;Q5BL11;Q3UYC8;Q5RKY4	Adnp	yes	0.625719	0.709452	1.57157	0.969674	1.48271	2.11501	4.29458	2.15881
D3Z0T0;Q62311	Taf6	yes	0.357439	0.709938	1.23149	1.78416	0.7197	6.17561	1.3971	10.2378
Q60865;Q3UFZ6	Caprin1	yes	0.836067	0.710041	2.30108	0.667379	2.30519	2.06142	3.2919	2.41548
Q569Z5;F8WHR6;Q569Z5-2	Ddx46	yes	1.44322	0.713811	3.15945	0.850964	5.02674	1.6208	3.7951	2.30645
P59110;M0QWX4	Senp1	yes	1.31706	0.714171	1.04095	0.364176	2.70095	1.57371	2.72373	1.78702
A0A0R4J0V5;O08847;P08775	Polr2a	yes	1.21263	0.714178	2.59676	0.793326	1.85528	1.35369	2.77602	1.51193
Q059T9;Q9DAW6;Q8BTJ0;Q80WA7	Prpf4	yes	1.07976	0.716169	2.62415	0.881318	2.6938	2.17053	1.90958	2.02846
P10852;P10852-2;Q8BTJ9;Q3TN39;Q3U144;Q60849;A0A0U1RPK4	Slc3a2	yes	0.516142	0.719301	1.60155	1.87468	1.54496	2.67026	2.32831	2.42119
Q9D666-3	Sun1	yes	2.45976	0.722258	0.32458	-0.436582	2.37917	0.947934	0.588519	5.37711
Q8CFI7	Polr2b	yes	4.03356	0.724005	2.76898	0.538084	3.81372	1.25431	2.43529	1.37358
Q922J9;Q922J9-4;Q922J9-3;Q922J9-2;D3Z4N9	Far1	yes	1.37995	0.72591	1.23024	0.95509	4.07646	1.43923	2.82875	1.51414
Q3UFJ3;P35486	Pdha1	yes	3.72916	0.727858	2.23594	1.0071	2.94784	1.40532	3.44014	2.02544
Q6NV83-3;Q6NV83-2;Q6NV83	U2surp	yes	1.95741	0.729698	3.34843	0.861821	4.13369	2.20473	2.95438	2.08656
Q9EP97	Senp3	yes	1.36762	0.729707	1.86063	0.58573	4.33691	1.35619	3.03818	1.07307
Q3TJA9;Q99M87-3;Q99M87-2;Q99M87	Dnaja3	yes	1.91595	0.73196	0.582524	4.85025	0.339653	4.92568	0.338678	4.99293
Q8VCB1;J3QPB5	Ndc1	yes	2.7131	0.735319	1.16283	0.222618	2.96515	0.989562	3.11107	0.976918
P97772-2;P97772	Grm1	yes	1.24294	0.736873	0.323345	0.355466	1.23185	1.12192	1.52169	1.64702
Q9QWT9;A0A068BFR6;Q9QWT9-3;Q9QWT9-2	Kifc1	yes	2.32686	0.739191	2.82043	0.804937	3.90896	1.80202	4.05446	2.43344
Q3U313;Q8VH51-2;Q8VH51;Q3UXT6;Q0VGU9;E9Q8F0;Q8VH51-3;F7AA45	Rbm39	yes	1.69607	0.740491	1.74432	0.717532	3.66485	1.6234	2.972	1.66503
Q3TCZ2;Q3UJY1;Q9JIM1-2;Q9JIM1;E9PXM6;A8VP81	Slc29a1	yes	0.988093	0.741405	0.342456	4.79962	0.504857	4.6917	0.734335	6.28078
Q9DC33;Q9DC33-2	Hmg20a	yes	0.0526448	0.74202	0.481791	1.47998	1.76363	2.36341	0.790099	5.80992
Q3TKD1;Q8R323;Q8BY26	Rfc3	yes	1.63643	0.743024	2.67221	0.848498	3.11458	1.76902	4.65817	2.5409
Q6PAL7	Ahdc1	yes	2.40735	0.743162	2.94902	0.640881	2.47372	1.46938	1.81902	0.762374
A2ART0;F7CEW8;A2BE23;A2ART4;A2ARX1;A2ARW1;A2BFG5;A2ARL5;A2ARW8;E9QA51;Q569M0;A0A087WRL6;A2AW67	Gm6710;Gm4631;Gm14305;Gm14434;Gm14391;Gm14410;Gm14326;Gm14419;Gm14399;Gm14325	yes	1.27032	0.745539	0.495489	0.611745	1.22152	2.31649	0.988004	1.6762
Q7TMY7;Q7TMY7-2;A0A5F8MQ75	Ipo8	yes	1.84467	0.748458	1.58741	0.797441	1.65365	1.53755	1.61853	3.8347
P47857;P47857-2;P47857-3;Q99K08;Q1LZL7	Pfkm	yes	0.254641	0.750381	0.28133	-3.64125	0.789964	1.03147	1.25382	1.43771
Q8K3F7	Tdh	yes	3.58871	0.751273	2.82719	0.867748	1.93782	1.45339	4.82804	1.56723
Q0VGQ1;O70503;O70503-2	Hsd17b12	yes	1.41491	0.754318	1.48606	1.64218	2.43475	1.8504	2.39987	2.18607
A0A1W2P6P1;Q3TN35;Q8BJU0-2;Q8BJU0;A0A1W2P7I5	Sgta	yes	0.0502134	0.75454	0.452698	4.23098	0.0147586	-0.24562	4.97819	12.5516
Q0PD48;Q9R0M6;A2AFP5;A2AFP4	Rab9;Rab9a	yes	0.602717	0.757067	0.311363	0.198809	1.2223	9.21501	1.03768	8.75418
Q6P3Y5-3;Q6P3Y5;Q6P3Y5-2	Znf280c	yes	0.374574	0.758065	0.361441	0.542138	2.03699	1.28841	0.728231	0.25738
Q8BRG4;O35709	Enc1	yes	0.0550593	0.758113	0.14094	-2.2837	1.75812	-1.87336	1.23076	8.58383
Q545A2;P51881	Slc25a5	yes	2.01858	0.762792	2.92736	0.733587	5.75335	1.46299	3.95071	1.88562
Q3UNN4;Q3UPK0;P97496-2;P97496;Q3UMX0	Smarcc1	yes	2.15305	0.76388	2.34559	1.22868	2.10647	2.06074	3.34891	2.29125
Q3U425;Q8K3Z9;Q6A036	Pom121;mKIAA0618	yes	2.12822	0.768752	0.815909	0.335976	2.63001	0.939739	1.88412	0.862197
Q8K0U2;Q8BTW9	Pak4	yes	1.12606	0.773936	1.19144	1.19254	1.10476	10.1833	6.05502	13.5647
A2RSV8;P19783;M0QWX7	Cox4i1	yes	1.08144	0.775398	0.00836732	0.14903	1.92031	1.67207	0.644652	5.49994
Q3TW27;Q922L6	Nelfcd	yes	0.72648	0.779999	0.284795	0.616837	1.02593	2.1361	2.70915	4.42326
Q3TWN8;Q9Z110-2;Q9Z110;Q3UZ27;Q3UGW8	Aldh18a1	yes	2.31568	0.780017	2.62201	0.795739	2.03014	1.29728	1.51825	1.62789
Q60749	Khdrbs1	yes	2.88834	0.783627	2.72853	0.705505	4.94996	1.66552	2.63121	2.00649
Q5M9M4;P62245;F8WJ41;D3Z712;D3YVB4	Rps15a	yes	1.93877	0.784691	2.54344	0.783722	3.14008	1.33899	4.06605	1.86488
A2ALR9;Q3V0C5;Q3V0C5-5;Q3V0C5-2;A2ALR8;Q3V0C5-4;Q3V0C5-3	Usp48	yes	0.322296	0.785905	1.37066	1.78475	4.56594	2.9136	1.04103	10.62
Q9CY29;Q3ULG4;O35226-5;O35226-4;O35226-3;O35226;O35226-2	Psmd4	yes	0.893064	0.792287	0.00886254	0.154381	0.573956	5.47976	2.00572	1.62069
Q5SWU9;Q5SWU9-2	Acaca	yes	0.339159	0.79247	0.783881	0.566282	2.27088	3.30884	1.4137	11.9441
F6SQH7;Q91VA6	Poldip2	yes	2.21698	0.794428	1.81779	0.793041	0.660986	5.99584	0.23904	0.413774
Q80VD1	Fam98b	yes	0.889735	0.795153	1.14343	2.0958	1.99974	2.40029	0.780054	7.19684
Q8K1J6	Trnt1	yes	1.00005	0.795686	0.861006	0.553106	1.81755	1.91125	1.82664	2.93739
Q3UDD3;Q8BG81;Q3U8V1;Q3TJ78;Q571G8	Poldip3	yes	1.44438	0.798461	2.23863	0.601893	1.55277	1.09544	1.85543	1.77929
Q6A009	Ltn1	yes	0.725077	0.808266	0.686748	0.858695	3.15413	4.17777	1.76394	3.03916
A2BE28-2;A2BE28	Las1l	yes	2.11933	0.811258	2.18082	0.724715	3.41353	1.51891	2.32813	1.48899
Q69Z99;A0A0J9YTU9	Znf512	yes	1.44568	0.814985	0.94489	0.594636	2.54549	2.16038	2.96399	2.34311
A0A1S6GWG5;Q9D7N3;Q3UMV5;Q9ER89;Q5XJX8	Mrps9	yes	2.07837	0.817615	1.86491	0.845275	2.76032	1.53556	2.56913	3.4407
A0A0R4IZY9;Q91XI1	Dus3l	yes	0.489728	0.82015	1.60793	0.993411	2.99855	2.69135	1.92822	3.26226
A0A0R4J0G0;Q8BH04;Q3TDE6;Q8R3X7;A0A2I3BQL9;A0A2I3BS39;Q3UGF0;A0A2I3BRX1	Pck2	yes	0.314093	0.820162	1.75057	1.81808	0.81456	6.28354	5.2366	12.488
Q9JIK9	Mrps34	yes	1.19345	0.821622	1.40592	1.35778	2.86364	1.35742	0.711418	5.63348
Q9WUF3	Casp8ap2	yes	0.505608	0.824334	0.379737	-3.32812	0.00173016	0.0272439	0.856658	6.96531
Q9D287;Q3U5M2;Q05CL7	Bcas2	yes	1.403	0.828981	1.38954	1.93769	1.73059	2.0655	1.97643	2.63514
Q61733	Mrps31	yes	1.26558	0.829463	0.491072	5.04095	1.0929	1.44497	2.46957	2.75898
Q7TSK8;P70371;Q3V252	Terf1	yes	1.77152	0.834101	0.782792	0.552272	5.38675	1.76375	1.76094	1.95469
Q99J95;Q99J95-2;Q99J95-3	Cdk9	yes	1.69475	0.839559	0.580858	0.622476	2.80196	2.02484	1.39994	2.45407
G5E8R3;Q3TCQ3;Q3T9S7;E9QPD7;Q05920;Q3UFS6;Q8BP54;Q62043	Pcx;Pc	yes	0.415009	0.842709	0.481148	0.512182	0.474788	1.02721	0.60735	5.81616
Q4VBE8;Q8K265	Wdr18	yes	2.42789	0.847345	2.15769	0.784372	4.19068	1.60684	1.99344	1.45001
Q9ERU9	Ranbp2	yes	2.63588	0.847392	2.58109	0.558339	3.70512	1.38787	2.80502	1.56942
Q8BHJ9;Z4YM25	Slu7	yes	0.0519762	0.848085	0.0457971	0.717775	0.507982	4.76906	0.301337	4.61165
A0A158SIT8;Q9DBD5	Pelp1	yes	2.71181	0.850428	2.20514	0.751473	3.75526	1.61282	2.40686	1.60193
C7G3P2;Q61136;Q8BPG8	Prpf4b	yes	1.26445	0.852674	1.4021	0.89499	2.94743	2.12185	1.33974	1.69454
Q9CY27;G3UWE1;Q52L67;Q9CWN2;A0A5F8MQC8;A0A5F8MPU6	Tecr	yes	3.43215	0.858456	2.41625	0.794922	3.79877	1.73826	1.90266	2.16359
G3XA30;Q5EBG4	Nsmce4a	yes	3.65321	0.85946	1.81187	0.970416	2.04828	2.49795	0.838663	6.28974
Q3TFK5;Q3TFK5-2;A0A0A6YWB3	Gpatch4	yes	1.30016	0.860011	1.92718	1.13858	1.14931	1.65596	1.3963	0.872831
Q8BM75-2;Q8BM75	Arid5b	yes	0.841608	0.861046	1.56292	0.761651	1.5845	1.41019	3.53922	1.8801
D3YYT1;Q922P9	Glyr1	yes	1.58726	0.864534	1.38585	0.551273	4.72052	1.33873	2.43833	1.93564
Q99N87;Q3U2U4	Mrps5	yes	2.09402	0.866219	1.32277	0.780874	2.15703	1.38865	3.04178	3.24199
Q9DB73;G3UZG6	Cyb5r1	yes	0.384571	0.873398	0.743848	1.1187	2.94377	2.50331	1.51368	11.9263
A0A1I7Q4A6;Q9CPQ5	Cenpq	yes	0.314751	0.874919	0.935019	7.38623	0.965301	8.64352	0.985723	9.72168
Q9DBS1	Tmem43	yes	1.52185	0.88238	1.40738	1.3214	3.6225	2.8827	2.58222	4.3396
J3QPN0;B2RRE4	Zfp518b;Znf518b	yes	1.33819	0.889037	0.94115	0.343258	3.23748	1.97	1.41598	1.47098
Q50HX4;Q50HX2;Q91V41;Q50HX0;Q50HX3;Q50HX1;Q50HW9	Rab14	yes	0.695431	0.892098	1.86655	1.10528	0.89219	1.39939	1.39962	1.21343
Q148S3;Q8BW10	Nob1	yes	1.52742	0.892668	3.87567	1.16399	2.55847	1.94165	1.51328	2.91293
Q3TAH3;Q9CPP0	Npm3	yes	2.37899	0.894265	2.21574	0.867341	5.19267	2.27601	1.90736	2.73567
Q8K224	Nat10	yes	2.61242	0.898849	2.92297	0.925172	4.75636	1.79675	3.83512	2.05292
E9Q6A7;A2A655;A2A654;E5D6T0	Bptf	yes	0.777778	0.900323	1.12502	1.41024	1.32534	2.69129	1.70292	2.74236
Q62383	Supt6h	yes	1.05366	0.902056	1.26567	0.822564	2.55762	2.85469	3.22741	2.38271
P47758;Q542X6	Srprb	yes	0.67619	0.904133	1.00835	1.04263	0.733188	6.51348	2.96103	2.82625
Q3UEB3-3;Q3UEB3-2;Q3UEB3	Puf60	yes	1.19964	0.904648	0.901446	1.4094	3.19541	2.26576	3.00466	3.17057
P48962;Q8BVI9	Slc25a4	yes	2.45157	0.908152	2.11534	0.765495	3.80233	1.61325	3.81023	2.35188
E9Q9Y4;D0VLQ4;Q3URK3	Tet1	yes	1.65199	0.90899	1.12634	0.411297	1.93077	1.50607	2.77719	1.65485
E9PU93;Q3UKZ9;Q3UJ62;Q91X20;Q3UJY9;D3YYA0	Ash2l	yes	0.0574737	0.917414	0.336151	4.5185	1.21369	10.0156	9.33185	14.0974
Q64028-3;Q64028-2;Q64028;Q3TJ47;Q3V116;Q7TT35;E0CXV8	Phc1	yes	2.78945	0.917678	2.12357	0.776561	3.66185	1.77939	1.96931	1.96635
Q3TFD2-2;Q3TFD2;Q3TFD2-3	Lpcat1	yes	0.0629178	0.921235	0.266383	3.63402	0.926916	7.67587	0.932238	7.9424
O55091	Impact	yes	1.55714	0.926532	0.92794	0.993402	1.31461	1.81696	0.632846	5.36818
Q922Y1;A0A498WFS2	Ubxn1	yes	0.495399	0.926711	0.857348	1.05777	2.47714	1.78771	1.63291	2.70912
Q9DCU6;A0A1L1SRY8;A0A1L1SSY9;A0A1L1SU24;A0A1L1STN5	Mrpl4	yes	0.0555901	0.928216	0	0	3.00188	1.21306	5.11423	13.1982
Q9JIH2	Nup50	yes	1.68298	0.929553	0.290565	0.170026	2.21719	1.21712	0.64157	0.751046
Q4TVN0;Q9CXF4;Q7TPU5	Tbc1d15	yes	0.681961	0.93099	2.15116	1.0986	2.66532	2.84862	2.8024	2.48424
Q5XJZ3;Q810D6;Q8BIF7;Q8K335	Grwd1	yes	0.613157	0.932742	2.06563	1.7224	2.2955	2.5008	1.70052	1.99076
Q8BRG8;Q8BRG8-2;F8WGT2;Q8C214;Q8BRG8-3	Tmem209	yes	1.89474	0.93368	0.524169	0.344381	3.06967	1.14645	1.53353	1.10563
Q53ZY9;Q61066	Nr0b1	yes	1.52483	0.93493	3.15843	0.859528	2.35863	1.48841	1.40645	1.57294
Q8BX12;Q91W39;Q69ZE0;B7ZC24;B7ZC23	Ncoa5	yes	0.403385	0.941026	1.31127	1.02683	1.28973	10.4276	0.439126	4.51464
Q9D666;Q9D666-4;Q9D666-5	Sun1	yes	1.9025	0.944977	1.07773	0.515415	2.53442	1.43069	1.8554	1.08937
A2AQA7;Q8CFQ3	Aqr	yes	2.16033	0.946751	1.31518	0.721862	1.8658	1.7228	2.46251	2.28452
Q8CGK3;Q3V2D0;Q56A16	Lonp1	yes	2.50886	0.952916	3.20079	1.16285	3.22572	1.64078	4.68223	2.16456
Q59J78;A0A286YDL9;A0A286YE33	Ndufaf2	yes	1.60086	0.953901	0.538051	4.45672	8.47791	12.4562	1.1185	9.09139
Q9Z0W3;Q9Z0W3-2	Nup160	yes	2.83553	0.960541	3.14627	0.780409	5.39518	1.52338	3.0544	1.53192
Q8R2Q4-3;Q8R2Q4-2;Q8R2Q4;E9Q7N5;Q3TML3;Q3TSU6;Q8C1C2	Gfm2	yes	1.11383	0.960543	0.996737	1.96805	2.07077	3.27168	1.00077	8.00688
A0A1B0GSX7;Q6PFD9	Nup98	yes	4.57559	0.969233	1.33444	0.609386	3.09345	1.45485	1.99793	1.41506
P97760;Q9DB22;A0A1D5RML8;Q3UUX3	Polr2c	yes	3.6783	0.969707	3.39197	1.16085	2.26325	1.98573	1.41364	2.30507
A2ANY6;J3QMC5	Mdn1	yes	3.51479	0.982317	2.56976	0.708955	3.68221	1.63718	3.66401	1.78918
Q3U186	Rars2	yes	1.13204	0.991819	2.95158	1.18538	1.57889	1.53452	3.57038	2.39796
Q8C586;T1ECW4;Q9WVB0;Q9WVB0-2;S4R1Y2	Rbpms	yes	0.7502	0.992633	2.14011	0.811671	2.25426	1.97091	0.569624	5.79073
A0ELI5;Q8K2D3	Edc3	yes	1.40142	0.993458	1.48374	1.31688	1.54115	2.12194	1.86121	2.11089
A0A2R8VHH1;Q80X48;Q99P88;Q6ZQ45;Q3UL43;Q8BUA6	Nup155	yes	5.0389	0.994294	2.57491	0.912025	4.42199	1.59694	3.52755	1.9298
P51863;Q921S5	Atp6v0d1	yes	0.564659	1.00555	0.0265943	0.437838	1.61605	2.46762	5.89902	13.9876
D3YWX2;E9Q803;Q9R0I7;F6YTL8	Ylpm1	yes	1.12446	1.00562	1.55359	1.10384	2.92466	2.90779	2.70285	2.24478
Q91VT3;Q3U645;P55096;Q9DBZ6;Q3UNS0;A0A0G2JDI9	Abcd3	yes	1.94637	1.00986	0.441703	0.691769	1.99104	2.10512	0.882581	7.74588
A2AWT5;P25976;A2AWT6;Q9DBH1;A2AWT7;P25976-2;Q05DS1	Ubtf	yes	2.32713	1.02543	2.18752	1.16566	5.28153	2.35449	2.54757	3.22436
Q3URQ0	Tex10	yes	4.32417	1.02964	1.894	0.71217	4.51695	1.55703	1.92743	1.29037
Q571F6;G5E8P1;E9PZ26;Q3UE68	Brd1	yes	2.76888	1.03519	0.131531	0.25834	2.38607	1.56629	0.589975	5.24527
Q99LC2	Cstf1	yes	0.561396	1.03804	0.334415	0.72689	1.5151	1.01627	3.29545	0.900422
Q61833;A2ACG7;Q3U505;Q9DBG6	Rpn2	yes	1.71378	1.04528	2.6278	1.50603	3.09298	2.08989	2.31988	2.40404
Q8BIP0;Q811F8	Dars2	yes	0.818032	1.05473	1.53387	2.04929	1.97215	1.36234	0.680587	5.96026
Q3U2J2;Q3TD17;P17809;Q8BTM5	Slc2a1	yes	1.68347	1.05728	1.80613	1.05888	3.0881	1.36247	3.228	1.98802
O88986;Q9CZ08;E9PWY6;A0A2R8VHE4	Gcat	yes	1.48801	1.05728	1.31288	0.752491	1.92974	0.951006	3.36939	1.8539
Q91YK2;Q6ZQH4	Rrp1b	yes	3.61989	1.06893	2.55402	0.724655	2.38572	1.37837	1.51028	0.999599
P63166;A0A087WRQ4	Sumo1	yes	1.40812	1.07053	0.61391	5.89627	1.58832	1.21395	3.8226	2.16048
Q91YR7;Q91YR7-2	Prpf6	yes	1.93998	1.07471	2.0509	0.9917	5.94533	2.2721	2.39518	2.18279
K3W4P2;A0A0G2JH17;Q6P4S8	Ints1	yes	2.74725	1.07707	4.6913	1.22848	3.88049	3.06241	1.52547	12.6738
Q3V3R1	Mthfd1l	yes	3.85246	1.07889	4.36312	1.06091	4.33872	1.63002	2.6633	1.93749
Q922U1;Q3UT19	Prpf3	yes	0.502745	1.08546	1.0677	0.781573	1.79902	2.36436	2.39834	2.71794
Q8C6B5;Q00899;Q3TLF0	Yy1	yes	0.440151	1.08838	1.06356	1.324	2.14983	2.17837	5.41929	2.03999
Q8C671;Q62093;Q06477	Srsf2	yes	0.97613	1.09919	0.74829	0.805716	3.18063	1.81979	1.565	2.05027
Q9CQE3;D3Z198;D3YWF8	Mrps17	yes	4.18942	1.09998	0.400717	4.07068	0.00966066	-0.163185	0.935025	8.64407
Q3TLG2;A0A494B9L0;Q9D0K8;Q5RL57;Q9R0L7	Akap8l	yes	1.55001	1.10907	0.986081	0.929293	2.58525	2.1336	2.02704	2.62164
D3Z6W2;Q06180-2;Q06180	Ptpn2	yes	0.767994	1.10929	1.32014	0.933259	4.51467	13.1075	1.01173	8.70749
Q9JK30;Q3ULT0	Orc3	yes	1.87279	1.11196	2.89599	1.0523	4.56829	2.20224	3.17305	2.48217
Q14C51;Q8BSI7;Q3UK51	Ptcd3	yes	1.55592	1.11253	1.72207	1.50814	3.65575	2.85869	2.32326	2.53289
Q8CHT0	Aldh4a1	yes	1.15424	1.11442	2.14534	1.27474	3.78636	1.8472	2.13483	2.59497
Q3UN55;P52825;Q3UDA8	Cpt2	yes	0.432936	1.11543	0.540905	4.73914	0.786734	6.33468	1.41232	10.4542
Q542Q3;Q8R080	Gtse1	yes	1.98523	1.11757	2.41996	0.874758	4.5987	2.42945	2.88105	2.49246
Q3UG68;Q3UC51;O54734	Ddost	yes	1.36404	1.11829	2.60988	1.36259	5.05735	1.72046	4.01818	2.34754
Q9JLI8	Sart3	yes	0.594669	1.12306	0.274163	0.166473	2.06325	1.94887	2.04618	2.77576
Q6PFD6	Kif18b	yes	1.53637	1.12685	1.23915	1.51132	3.2259	2.28839	3.66807	3.17926
Q5RKP4;Q8BMR3;Q91YQ5;Q3U900;Q99LY0	Rpn1	yes	3.18142	1.14666	3.88115	1.28026	4.20194	1.87333	3.75814	2.40808
Q3T9A3;F6ZS70;E9QMP6;Q05512;E9Q9N6;E9PYX3;A0A0R4J227;A0A0R4J0B1;Q3U3A1;Q571J8;Q05512-3;Q05512-4;Q05512-2	Mark2	yes	1.14688	1.14674	0.880736	0.883396	1.66817	2.28229	0.850453	7.21341
Q9EPU4;A0A2R8VK76	Cpsf1	yes	0.908631	1.15241	1.01346	0.753045	1.52958	4.00178	0.826856	7.19129
Q8CJF7	Ahctf1	yes	3.24022	1.15594	2.8432	0.684391	2.6782	1.40625	2.83454	1.2243
Q3TMP1	Gtf3c3	yes	0.882571	1.16804	1.73181	2.11525	4.36649	3.96601	2.87468	3.63321
Q8BK72;A0A338P7I7	Mrps27	yes	0.646351	1.17013	1.01238	1.62589	1.28354	1.07338	0.700607	6.10589
Q8R3F7;Q3TEP0;P58742	Aaas	yes	2.21638	1.17689	2.6481	1.17263	3.05805	1.74864	3.28767	2.03281
Q80U93;Q8CHS9	Nup214	yes	2.60085	1.1777	1.67546	0.578088	2.93194	1.68811	2.87617	1.25713
Q8JZU2;F6VVY4	Slc25a1	yes	3.73899	1.17866	1.22138	1.32441	1.23839	1.99876	1.20707	10.0982
Q9WUJ8	Orc6	yes	1.09914	1.18958	1.06408	1.45647	3.21162	2.57005	1.96863	2.03241
E9QK83;Q5XG71	Utp20	yes	4.57721	1.19079	3.54931	0.921312	4.79471	1.73664	3.29755	1.92426
E9QAE4;A0A286YE36;O88491	Nsd1	yes	1.93624	1.21918	1.31817	0.823918	2.51155	1.91229	3.05167	1.39795
Q3TIU7;Q91VD9;Q3UIQ2	Ndufs1	yes	1.31147	1.23276	9.69575	12.2262	1.24905	9.77336	0.863246	7.10592
H7BX94;Q9Z2Q2;K4DI66;Q9Z2Q2-2;F6ZLH4;Q9Z2Q2-3;E9QKQ3	Knop1	yes	1.46437	1.24191	1.92052	0.943212	2.56213	1.27717	2.82864	1.10453
O88466;E9Q7S1;R4GML0;O88466-2	Znf106;Zfp106	yes	2.32365	1.25386	1.13927	0.476755	1.06571	1.18636	2.46491	1.14014
Q80ZW2	Them6	yes	1.07646	1.26028	0.914555	7.72537	0.94386	8.24391	0.325747	4.36188
A2APB8;Q9CT36;Q8BTJ3	Tpx2	yes	3.51296	1.29189	2.394	1.19965	2.49495	2.70189	1.36202	3.09512
Q3TLP5;F6YTG0;Q3TLP5-3;Q3TLP5-2;F6Z5N5;Q8R3H3	Echdc2	yes	0.84821	1.29896	1.24799	1.53061	1.3981	9.92632	1.07553	8.85465
E9Q8N1;E9Q8K5;A2ASS6;A2ASS6-2	Ttn	yes	0.386948	1.31556	0.195261	0.916563	0.549139	1.63944	1.27543	1.2619
Q69ZR9-2;Q69ZR9	Fam208a	yes	2.18144	1.32674	2.29053	1.57118	3.30348	2.38916	0.879204	7.0932
Q14BL1;Q8C5H8-2;Q8C5H8-3;Q8C5H8;Q9CUB4;Z4YK42;Q8C5H8-4	Nadk2	yes	0.726788	1.35147	2.01069	1.36626	0.446756	1.07996	1.89635	1.67888
Q61033	Tmpo	yes	2.37673	1.35564	3.71002	1.12488	2.98653	2.04167	3.17087	1.84851
Q99KE1;Q3TSD4	Me2	yes	1.4001	1.36046	2.41662	1.01732	2.38511	1.97793	0.654651	6.08355
Q0PD66;Q9D1G1;A0A494BA38;Q3V3C2;A0A494B945;A0A494BBL7	Rab1b	yes	0.829691	1.37615	0.648421	0.817732	0.48011	1.11337	1.18734	9.32792
Q3UJA1;Q6P5B0	Rrp12	yes	3.2225	1.39927	4.07314	1.12767	4.14462	1.79834	3.64027	1.813
Q62315;Q62315-2;Q1LZL9;G3UZT8	Jarid2	yes	3.52039	1.40023	3.35213	1.04687	3.85785	1.86983	2.03486	1.76384
Q9EPE9;Q69Z96	Atp13a1;mKIAA1825	yes	0.945437	1.4013	0.663501	0.981139	2.13858	2.41669	0.79039	7.22482
P40201;Q8C7Q2;Q3USG6	Chd1	yes	1.91427	1.40545	1.19293	0.976626	4.53987	3.0888	3.08497	3.02974
Q9D824-3;Q9D824-2;Q9D824;Q9D824-4;D3Z3F1	Fip1l1	yes	1.01132	1.41088	0.547397	4.88772	0.80258	6.71253	0.448398	6.2307
Q3TPU5;O70378;M0QWY0;Q8C988;Q3TTC9;M0QWP2	Emc8	yes	1.50927	1.43165	0.861036	0.982506	1.83372	2.59965	1.95319	2.34894
Q3U2W2;Q7TPV4;A0JLT5;Q3TLF6	Mybbp1a	yes	3.03537	1.43312	3.74648	1.12644	4.53122	1.66265	2.64931	1.65093
Q80X85	Mrps7	yes	1.46352	1.46781	0.414201	0.463257	0.0425794	0.697658	0.401154	5.26618
Q8BMK4	Ckap4	yes	1.95382	1.47797	0.694844	0.685761	0.919685	7.3543	1.22221	2.90384
A2AQR0;Q64521	Gpd2	yes	1.42159	1.47973	2.47486	1.18512	1.5803	1.84	1.63026	1.88178
Q0PD38;A0A3Q4EI12;P35293;A0A452J8C1	Rab18	yes	2.27962	1.49862	1.50893	0.865261	2.07707	1.54166	1.72841	2.40875
Q8R322	Gle1	yes	1.03738	1.50635	1.61082	0.955633	2.93112	1.9291	0.645679	6.82392
Q3UM18;Q3UM18-2	Lsg1	yes	2.29847	1.5225	2.20778	1.34165	3.1149	2.96284	0.913501	8.3358
A2AL50;Q8C0I1;H3BKN2;A2AL49;Q8BKC4	Agps	yes	1.88844	1.53481	2.13019	1.23394	3.18092	1.76525	2.16316	2.81274
Q6KCD5-2;Q6KCD5	Nipbl	yes	2.37621	1.57974	2.90033	1.30022	2.7539	4.10784	3.13675	4.28236
Q4VA13;A2A9J5;Q6NWW4;Q32P07;A2A7V0;A2AWF2	Gm13242;Rex2;Zfp600	yes	1.8008	1.66222	0.0387081	0.635822	1.56267	2.26933	0.00939001	0.147132
Q05BH6;Q7TPZ2;H3BL37;O08784;Q6PFZ6;F6R3V4;H3BIX0	Tcof1	yes	1.12845	1.68015	0.280751	3.72299	2.03307	2.00745	0.67453	5.86463
G5E8S0;Q9D4H9-3;Q9D4H9;Q9D4H9-2;Q69ZZ4	Phf14	yes	1.87601	1.70453	0.990925	1.14616	2.27096	1.78258	0.547872	5.00446
Q99LC3	Ndufa10	yes	2.97885	1.74289	1.77657	1.16972	0.995415	9.18524	1.80103	2.9198
Q8BG79;Q8BG79-2	Cwf19l2	yes	0.333416	1.77451	1.62012	0.555431	4.26889	1.3726	3.2047	1.2786
Q8BMP9;Q5U412;Q3UA28;Q3U9H4;Q3U573;Q3TVN9;Q3TUR1;Q3TG02;A0A1S6GWK0;P46978;Q3U547	Stt3a	yes	3.64598	1.78072	2.4025	1.44448	3.98566	2.24233	2.65741	3.51767
Q9CZP3;Q6P9P9;Q5DTG8	Zfp655	yes	2.54463	1.81853	0.76165	1.19573	4.064	2.67691	2.22711	2.65731
Q8VE22;Q3TI14;Q3THH3;Q99LZ4;F7ARZ1;A7M7Q8;Q5SXC9	Mrps23	yes	1.52658	1.87214	2.22021	1.1927	1.37347	1.74652	1.42252	10.0856
Q80U46;Q9EPQ8-2;Q9EPQ8;Q66JM6	Tcf20	yes	1.80189	1.88269	1.599	1.22696	3.09557	2.27474	0.540038	4.75239
Q9D0L7-2;Q9D0L7;D3Z5T2	Armc10	yes	0.554851	1.93178	1.56636	1.44018	0.827078	6.88029	5.11221	14.2259
E9QKG8;Q6PG16-2;Q6PG16;E9Q4T0;Q6PG16-3;Q8CCK3;Q6P6N2	Hjurp	yes	1.00435	2.01904	1.57956	1.2969	3.00835	2.02974	0.752193	1.70381
Q91YJ5;Q5M6W7;F6RR02	Mtif2	yes	2.68606	2.21196	0.677429	5.44104	0.591347	5.2809	0.636387	5.64095
Q9CWN7;Q8C9T0;A0A0A6YW44	Cnot11	yes	0.273002	2.84351	0.00589597	0.106125	0.428697	4.21457	0.391662	3.95737
Q9D323;Q8C497;Q8C3V4;Q3TW11;Q8C8M3;A0A087WSP5;P42225;Q99K94;Q91Y52	Stat1	yes	0.206642	2.93678	0.195244	-2.82347	0.654472	5.38734	1.07357	10.0517
Q9ESW8	Pgpep1	yes	0.352483	3.23947	0.00701119	-0.106688	0.15727	-0.0754185	0.427243	3.77343
Q8K1S9;Q7TNL7	Pyst3;Dusp9	yes	0.282444	3.24349	2.15134	-0.998204	0.0348581	0.633145	0.607537	1.24515
F8WHG5;Q3TY95;Q60823;Q8CE74;D3Z3N2	Akt2	yes	0.270541	3.24908	0.375082	0.295548	7.57966	11.2421	0.427243	4.09789
I6L9H1;Q60838;Q3V330	Dvl2	yes	0.319042	3.30144	0.0260481	0.46283	1.64314	1.59341	0.797122	5.83017
E9PUF4;E9Q640;Q6NZN0-5;Q6NZN0-3;Q6NZN0-4;Q6NZN0-2;Q6NZN0;E9PYZ7	Rbm26	yes	0.427243	3.31218	0.482367	4.01834	5.6572	12.4895	5.72629	13.1109
Q3U5N4;P54923	Adprh	yes	0.240205	3.33647	0.245253	0.393134	0.639526	0.776155	0.46454	0.780186
Q9WVL0;A0A1Y7VJZ2;Q9JJA0;A0A1Y7VNC1	Gstz1	yes	0.277321	3.33704	0.00982003	-0.146775	0.326252	4.42996	0.932283	7.94787
Q8VBT9-2;Q8VBT9;E9PWZ4;A2AC01;E9PVI1;A2AC02;A2AC03;A2AC05;A2ABZ8;Q8VBT9-3	Aspscr1	yes	0.362491	3.35383	0.367445	-0.361696	1.71903	0.319828	0.570362	0.736547
Q8R0G3;Q5FWX7;E9Q6C1;F6UHR6;E9PXZ2;A0A0A6YXH3;A0A1S6GWJ0;A2A8Z1-2;A2A8Z1	Osbpl9	yes	0.282294	3.40106	0.0695909	1.00962	7.40549	11.2238	0.0283129	0.429766
B0FTY3;Q8R1N4;A0A0A0MQL8;Q8R1N4-2	Nudcd3	yes	0.363364	3.4227	0.414995	3.65678	0.427243	4.276	0	0
Q8BJQ7;Q91W43	Gldc	yes	0.245267	3.43678	0.25225	0.137269	0.010923	0.184885	0	0
D3YX62;Q544R7;Q3U6W4;O70252;D3Z4A2	Hmox2	yes	0.364447	3.44579	0.0889514	0.253428	0.97202	8.51893	0.298603	4.43607
P28740-2;E0CZ72;P28740;P28740-1;F8VQ42	Kif2a	yes	0.308382	3.44594	0.704089	0.322124	1.92875	1.74313	2.27892	4.09305
D3Z3G6;Q63844;A0A0U1RPX4;A0A0U1RPZ0;Q3U2H3	Mapk3	yes	0.226793	3.48392	0.142196	-0.273733	0.562566	4.91772	0.408424	-4.00857
Q99NA9;A0A494B9Z3;Q3V1H7	Pcgf6	yes	0.427243	3.49583	7.08691	10.636	0.372682	5.3498	0.427243	3.91797
Q3UNL5;Q3TST0;Q3TN29;Q8K1R3;Q8K1R3-2	Pnpt1	yes	0.253375	3.50591	0.306816	4.02309	0.00604914	0.0992654	0.00517693	0.0905825
B2RUA5;Q7TSI3	Ppp6r1	yes	0.427243	3.51082	0	0	0	0	0.919907	8.18329
E9PVM7;P48774;E9Q024	Gstm5	yes	0.427243	3.52482	0.427243	3.40246	0.427243	-3.87067	0	0
Q8C140;Q9QXX4;Q91YK1	Slc25a13	yes	0.289948	3.54109	0.427243	3.66329	0.935103	7.6557	0	0
Q8R1J9;H3BK73;P0C7W3	Tor2a	yes	0.402389	3.56509	0.0199999	0.326848	0.0107394	0.177977	0.933421	8.12136
Q9CPU4	Mgst3	yes	0.413135	3.5656	0.390611	3.34791	0.983184	7.57544	0.931659	8.60616
Q6KAM6;E9PUF7;Q61210-3;Q61210-4;Q61210-2;Q61210;Q61210-5;F6ZN61	Arhgef1	yes	0.424888	3.59258	0.717712	1.10855	0.105996	1.68308	0.498397	0.832734
Q3US38;Q8BHN5	Rbm45	yes	0.427243	3.60484	0.427243	3.75423	5.20768	12.8081	0.931812	8.25986
Q9Z2I0	Letm1	yes	0.427243	3.65108	0.351872	3.37115	0	0	0.526619	4.86888
Q3TZN9;E9Q236;B9EKC2;E9Q467;B7ZWC5;A0A1C9IC75	Abcc4	yes	0.336708	3.6534	0.789546	6.71296	1.22486	9.38864	0.685276	6.36639
Q3TMX9	Eprs	yes	0.350994	3.66032	0.0209566	-0.37237	0.238051	0.224333	0.686267	1.08132
O54692	Zw10	yes	0.38666	3.68847	0.506776	4.14934	1.1167	9.14593	1.03026	9.52262
A0A338P7L9;A0A1S6GWH9;A0A1S6GWH8;Q9CQ49	Ncbp2	yes	0.427243	3.69246	0	0	0.0194341	0.312553	0	0
F6WJB7;Q6ZQ93-3;Q6ZQ93-2;Q6ZQ93;Q6ZQ93-4	Usp34	yes	0.427243	3.72208	0.55394	4.00507	1.23708	8.20069	0.427243	3.64271
Q9DBP5;A0A0R4J093	Cmpk1	yes	0.297531	3.73051	0.00269341	0.0454	1.42454	1.7961	0	0
E9Q532;A2A7F4	Rlf	yes	0.274869	3.73552	0.438109	-3.9517	0.935077	7.99669	1.17304	9.80431
A0A1N9M8A6;Q9CXV9	Dcun1d5	yes	0.485233	3.73659	0.0411731	0.644838	0.736927	5.6303	7.28453	12.8785
D3YX34;Q3TB96;Q3T9V8;E9Q586;Q6NZM3;E9Q3M3;O08788-2;O08788	Dctn1	yes	0.427243	3.74148	0.0306688	-0.0586	0.0265663	0.438389	0.569893	5.21539
A0A0R3P9C4;Q8C1Q6	Smim4	yes	0.427243	3.75009	0	0	0.0185332	0.305956	0	0
Q3UK68;Q60817;P70670	Naca	yes	0.427243	3.76455	0	0	0.427243	3.81568	4.25228	12.9716
Q9D083;Q14BA9;A0A1L1SV84;Q9D083-3;Q9D083-2	Spc24	yes	0.344201	3.76777	0.00782703	0.016	0.96535	9.11187	1.32868	3.32366
A2ADR8;Q8R3G1	Ppp1r8	yes	0.391544	3.76985	0.29001	0.341867	0.293467	4.0664	0.368695	4.66653
Q8VCW8	Acsf2	yes	0.272224	3.78004	0.266084	4.04784	0.154745	0.181886	0.39595	3.97733
G3UYC5;O35280-2;O35280;Q497T8	Chek1	yes	0.425195	3.78165	0.317447	3.91702	6.88194	11.665	0.934893	7.56596
A0A571BFA7;Q148V8	Fam83h	yes	0.427243	3.78464	0.3204	4.32604	0.933791	7.9407	4.17546	12.3554
Q6PCM2-2;Q6PCM2;Q8CCX8;E9PXU1;Q6PCM2-3;Q8BND4	Ints6;Ddx26b	yes	0.327317	3.78787	0.427243	3.59559	6.32009	11.2823	0	0
E9QPX1;P39061-2;P39061-1;P39061	Col18a1	yes	0.438791	3.78836	0.283488	-3.0124	1.09312	0.920334	0.584022	5.08618
Q91X78	Erlin1	yes	0.299024	3.79035	0.434258	-3.68525	0.729326	5.86078	6.94938	12.9277
Q99L04;Q3TVU9	Dhrs1	yes	0.427243	3.79978	0.427243	3.41799	1.0448	8.84235	1.07409	8.46003
Q3U0Z3;A1A558;A0A068BEP5;Q3UKR0;Q3UIV3;Q5XLB0;Q5XW54;Q5XW59;Q5XW53;O35613;Q5XW57	Daxx	yes	0.277579	3.80152	0.321391	4.38813	4.71273	12.9561	0.427243	4.15917
Q6ZQF0	Topbp1	yes	0.291943	3.80498	0.00486648	0.076	1.05699	8.70352	0.430567	5.16449
Q8R1M0	Hmces	yes	0.494441	3.81288	0.647151	4.6524	0.956631	8.30515	0.427243	3.98133
Q9D1B9;A0A494BBN2	Mrpl28	yes	0.422167	3.81293	0	0	0	0	0.532567	4.62833
A5D6Q2;B2RUJ1;A2A468;Q3UQL7;Q05BA5;O09000;Q3UV84	Ncoa3	yes	0.427243	3.81797	0.476908	4.11532	0.436279	5.18833	0.699995	4.7596
Q3TFP8;Q3TXU8;Q3TH84;O55022	Pgrmc1	yes	0.427243	3.84708	0.427243	3.76076	0.935082	7.99189	0.427243	4.11189
Q80X54;Q91YJ2;A0A338P7D2	Snx4	yes	0.427243	3.87953	0.00618337	0.0887	0.935095	8.45947	0	0
Q99JN2;Q99JN2-2;Q8CDC1	Klhl22	yes	0.427243	3.88437	0.934965	7.73866	0.935105	8.95551	0.935071	8.40246
Q8C0Z3;Q8CFF2;Q8CGI3;Q9CT17;Q6NSR2;Q3UIX4;F6RDI8;E9Q6E5;D3Z4B0;F6TN80;D6RE22;Q3TR16;Q8BYD3	Srsf11	yes	0.427243	3.88767	1.11912	8.82346	3.86527	2.7921	1.26492	9.84724
A0A1L1SS93;Q8BGE7;Q8R2Z8	Trim6	yes	0.27506	3.89794	0.00752701	0.133007	0	0	0.927517	8.63045
Q3V0Q3;E9Q6Z3;Q6ZQE4	Tmem194;Tmem194a	yes	0.437464	3.90247	1.28894	0.367153	0.324637	4.6535	0.508687	4.34724
A0A0R4J1C0;P70351	Ezh1	yes	0.281166	3.90608	0.0186863	0.302476	7.26726	12.3438	0.427243	4.17948
Q2KHL1;A0A0R4J0P2;Q9Z0R0	Gsg2	yes	0.419986	3.91819	0.54087	4.81267	3.21293	0.752727	6.19946	13.5834
Q9JLN9	Mtor	yes	0.447611	3.9227	0.00413559	0.00544	2.24576	1.75866	0.712822	6.48891
F6ZBR8;O88286-2;O88286-3;O88286;G5E8J8;A0A494BAG6	Wiz	yes	0.427243	3.96003	0.257154	-0.263536	0.623097	5.6169	0.0498567	0.909541
Q8BPY9	Fignl1	yes	0.427243	3.9853	1.04193	8.23389	4.81751	13.3463	0.966353	8.65035
Q9Z0G0	Gipc1	yes	0.403872	3.98854	0.642196	5.35433	0.680106	6.12373	0.589191	5.55065
P54823	Ddx6	yes	0.315704	3.99142	0.128757	-0.260474	0.333869	4.44234	0.934994	8.21533
Q91VM9;D3Z636;Q91VM9-2	Ppa2	yes	0.352889	4.00637	0.544529	0.585573	0.0316765	0.485716	0.427243	3.62375
Q6RT24;E9QKK1	Cenpe	yes	0.46505	4.00743	0.775187	0.86544	0.688852	5.92015	5.93325	12.3596
Q8R3K3	Ptcd2	yes	0.514214	4.00815	0.00312938	-0.0512	0.3169	4.18674	0	0
Q810A7-2;Q810A7	Ddx42	yes	0.296974	4.02003	0	0	0.427243	4.08566	0.935017	9.09779
Q8QZV7;F6W761;A0A0N4SVS8	Asun	yes	0.399318	4.03053	0.0490789	0.0422	7.27139	13.9968	5.14689	13.8125
D3YUM1;Q91YT0;D3Z1U9	Ndufv1	yes	0.421564	4.03102	0.8999	1.52791	1.34957	-0.274552	0.932467	8.0085
G3UW83;Q6NZL6;E9Q2M2	Tonsl	yes	0.559192	4.03598	0.0215516	0.319986	0.044114	0.672377	7.43336	11.7148
A0A0G2JEA9;A0A0G2JFX7;Q9CWZ3-2;Q9CWZ3;A0A0N4SUH6	Rbm8a	yes	0.393514	4.03964	0.017987	-0.0317	1.03491	0.919322	0.053128	0.9908
Q3TTH9;Q3TQ29;Q3UR91;Q80U58-3;Q80U58-2;F6YD01;Q80U58	Pum2	yes	0.427243	4.04231	0.545038	0.654036	1.06484	8.6121	0.934036	9.24733
Q3TG21;Q9Z1G3;Q9D9Z4	Atp6v1c1	yes	0.446688	4.05332	1.21443	8.91013	0.368191	5.03908	1.04142	9.31103
A3KGV9;V9GXZ0;A3KGW0;A3KGV1-7;A3KGV1-6;A3KGV1-5;A3KGV1-2;A3KGV1-3;A3KGV1-4;A3KGV1;Q3UFG2	Odf2	yes	0.427243	4.062	0.0618242	0.971821	0.977153	8.70912	0.932446	8.60394
Q921M8;A0A0A6YW28;Q3TEX8;P35123;Q6NXV6;A0A0A6YVY7;Q5DTK8;Q3TPN5	Usp4	yes	0.370055	4.0897	0.400163	0.712544	0.65352	6.64777	1.7711	2.837
Q80XH7;Q9WVF7;Q3UPI9;Q3UR94	Pole	yes	0.31853	4.09293	0.9119	8.57634	5.52479	14.2366	0.461178	5.94448
Q9CXW3;A0A0A6YY29	Cacybp	yes	0.377879	4.09515	0.105784	0.139219	0.430357	1.0752	0.480936	1.27895
Q9Z148-2;Q9Z148-3;Q3U4G9;A2CG76;Q9Z148;Q8BP38	Ehmt2	yes	0.408617	4.11797	0.571988	1.02985	4.15151	2.06665	1.57509	1.72701
E9QK89;Q5PSV9	Mdc1	yes	0.427243	4.11857	0.00268169	0.0549	1.07167	0.203868	0.413139	4.62286
B2RUC7;Q9Z1Z2	Strap	yes	0.433285	4.16859	0.00864579	-0.174039	2.44803	1.63436	1.72735	1.66804
E9PWW9;Q3V3T8;Q3UJ04;Q3UK64	Rsf1	yes	0.427243	4.1846	0.00242843	0.0369	3.75054	12.1668	0.581201	5.69658
A2ADB1;A2ADB0;Q62504-3;Q62504-2;Q62504	Spen	yes	0.459966	4.18726	0.436785	0.618075	1.1236	8.4142	0.0754559	-0.355022
Q8VEH6	Cbwd1	yes	0.448691	4.2185	0.336145	0.439327	1.21569	2.04617	0.690275	6.02803
A0A0R4J0E4;Q7TQK1;Q7TQK1-2	Ints7	yes	0.342207	4.25617	0.389137	3.37696	0.563546	4.65748	0.999281	2.47794
Q8R404	Qil1	yes	0.316492	4.27668	0.00308632	0.0531	0.427243	3.93837	0	0
Q9DBE7;A2A5S3;Q3TWP5;Q641P2;Q3TJ07;Q3UTC8;Q3TU43;Q3TWA1;Q3UKX3;Q9Z108;A2A5R8;Q3U8D3;Q3U7A6	Stau1	yes	0.506399	4.28915	0.649582	1.06034	1.15991	9.77208	0.926611	7.12213
A0A0R4J0V1;Q8K2A7;E9Q361;E9Q360;Q8BXH8	Ints10	yes	0.312031	4.30549	0.0123373	0.205955	0.106147	1.67193	0.304772	4.24574
Q80YD1	Supv3l1	yes	0.478166	4.30982	1.10996	1.4282	1.04833	1.3601	0.615548	5.67796
Q99P69;A0A0A6YW74;Q99P69-2	Nuf2	yes	0.525787	4.31487	0.508885	4.42895	5.21714	12.9574	5.29606	12.2215
H3BJ30;H3BJW3;Q6NVF9;H3BKW0	Cpsf6	yes	0.466034	4.32433	0.264985	0.166913	0.948349	0.803147	0.0229225	0.420953
Q1WLP7;A0A0A6YY04;P45448	Nr5a2	yes	0.422662	4.37733	0.340096	1.10054	1.8758	2.33284	0.67728	6.36985
I1E4X5;Q8BWQ6;D3YW20;D3YW19;Q8BWQ6-3;Q8BWQ6-2	9030624J02Rik	yes	0.492415	4.45699	0.278041	3.8004	0.544757	4.70245	4.90501	13.7386
A2ALB2;Q6PAQ4;A2ALB1	Rexo4	yes	0.421178	4.46456	1.73787	0.830882	0.570516	5.73942	0.841963	7.3402
Q3U0T9;Q6PHN9	Rab35	yes	0.53306	4.49064	0.316083	-3.39448	0.639585	5.56491	4.89629	13.0454
D3Z0F5;Q3UIT2;O88545	Cops6	yes	0.481193	4.54242	0.311498	3.9784	0.637445	5.74796	4.79893	12.5761
Q91YR5	Mettl13	yes	0.427243	4.6344	0	0	0.427243	4.68844	0.933984	9.85897
A1L367;A1L366;Q61550;A0A2I3BS25;Q3UTE4;Q3TG35	Rad21	yes	0.547863	4.69485	0.59826	5.125	0.742463	6.29385	0.744362	6.34039
Q8R2U2;Q3TS42	BC027231	yes	0.502594	4.71019	0.51565	0.318538	0.344427	-3.51816	1.02519	1.7866
Q9CS87;Q9CSI0;Q8BK20;E9Q9T6;Q6ZPL9;Q810A4	Ddx55	yes	0.53317	4.81212	0.591008	5.23373	0.750238	6.73907	1.26945	10.7468
A0PJ57;Q76KJ5	Cd3eap	yes	0.605349	4.81913	0.19244	-0.192588	0.901505	6.79895	1.26896	9.67847
Q3KQQ1;Q3UVN5;Q9CZ44;Q9CZ44-3;A2AT02;Q9CZ44-2	Nsfl1c	yes	0.58343	4.95378	2.49463	1.24387	4.68	12.6006	5.70986	12.9552
P48972	Mybl2	yes	0.611244	4.97616	0.427243	4.1328	0.934382	9.39426	1.08544	9.21131
P59178;Q3ULD8;Q3U164;Q80XB1;G3UY70;Q80XB0	L3mbtl2	yes	0.703713	5.10582	0.0269907	0.478057	1.48621	1.76442	1.3289	10.8958
Q3UFY8	Trmt10c	yes	0.62073	5.10967	0.368413	3.74662	0.677133	5.72772	0.0126771	0.221038
O88967	Yme1l1	yes	0.593756	5.32525	1.11387	1.13453	0.635394	5.76385	3.86089	13.5528
G8JL51;Q3V1B9;Q8K202-2;Q8K202;Q8K202-3	Polr1e	yes	0.569483	5.32789	0.635645	5.66116	3.01426	3.68098	0.782166	6.7906
O70445;Q3ULG2	Bard1	yes	0.696716	5.35883	3.05881	1.5084	1.75356	10.8594	6.06396	12.3492
G3UYV7;Q059I1;P62858	Rps28	yes	0.62289	5.56977	1.15344	1.27527	0.33034	4.89034	0.885763	0.896721
Q99J93	Ifitm2	yes	0.686577	5.86177	0.923916	8.25014	0.427243	4.36134	1.12828	9.33201
Q8BTV2-2;Q8BTV2;Q8BTV2-3	Cpsf7	yes	0.9351	6.76164	0.372089	4.39283	5.04338	11.6977	6.27504	11.3376
A0A0R4J145;O89033;E9PY34	Cdc6	yes	0.815055	6.87361	2.04519	2.1309	0.827224	6.4551	7.36946	13.1569
Q3UMD5;Q3TJJ5	Prkci	yes	0.989856	6.97845	0.359792	3.21869	5.3619	10.724	0.562676	4.64119
Q91WD7;Q05DS0;Q8BY99;Q8BZ45	Kif18a	yes	0.910404	7.03585	7.48614	11.6566	7.57655	12.3781	1.39455	9.41528
B9EKQ3;A2A7B5;Q80VF3	Prdm2	yes	0.577582	7.10924	0.449328	3.82345	0.374997	3.72567	0.393667	4.80051
F8WJ72;Q3TIH7;Q3UI99;Q9Z1X9	Cdc45	yes	0.930448	7.38082	0.47088	4.05159	0.630367	5.24055	1.11389	8.76918
Q9Z2U2-2;Q9Z2U2;Q8CHF2	Zfp292	yes	0.534904	7.44443	0.328935	4.20603	0.231995	1.63197	0.52074	2.8648
A0A338P7E9;Q8BHT4;Q9CQS5	Riok2	yes	0.808407	7.56476	0.843412	1.27427	2.06942	2.0417	9.67327	13.6651
Q3TPW2;Q8BY97;Q6PD96;P35761-2;P35761;Q8BX21	Ttk	yes	0.800372	7.72012	0.158083	0.283673	2.21513	1.92611	1.59244	2.53476
Q921S7	Mrpl37	yes	1.00629	7.77629	0.600413	4.86734	0.933342	8.74068	0.934668	8.34592
A0A0R4J1T9;Q9WU79;A0A338P738;F6PYI8	Prodh	yes	0.934365	8.10147	0.929213	7.26174	0.4138	4.08367	6.03295	13.2951
Q5SX53;Q9CR62;Q9CTC7;Q5SX46	Slc25a11	yes	1.10848	8.17401	0.583323	4.3452	1.02403	8.33938	0.523729	4.98491
Q6NV63;Q9Z1D2;P48754	Brca1	yes	1.12521	8.18998	1.25998	1.02301	0.934696	8.83086	0.338123	4.4859
Q14CH7	Aars2	yes	1.0802	8.28205	1.80667	2.48094	0.69764	5.9775	1.13171	9.48647
D3Z7P3-2;D3Z7P3;D3Z7P4	Gls	yes	0.927956	8.31191	0.567589	5.08153	0.931141	8.47265	0.427243	4.01944
Q923W1	Tgs1	yes	1.10786	8.57277	0.666718	1.0729	2.1822	1.44299	0.84478	1.89031
Q9QWV9;E9Q7A7	Ccnt1	yes	1.08681	9.01963	0.318782	0.634451	0.767821	6.28364	4.15959	13.0285
A0A0N4SVQ1;Q62425	Ndufa4	yes	1.19986	9.5406	1.06762	8.8636	0.865843	7.24576	0.717034	6.62816
Q3UQM7;Q9Z127	Slc7a5	yes	8.44117	11.4824	0.0180695	0.291384	7.04702	12.3215	0.706046	7.87877
P54731	Faf1	yes	3.83734	11.6631	0.518434	4.69289	0.339016	4.90203	0.644234	5.61527
A0A0R3P9C8;Q9DC69	Ndufa9	yes	5.08723	12.3577	5.10573	11.3582	0.852291	7.71341	0.934723	8.69354
Q3KNY0-2;Q3KNY0	Igfn1	no	0.427243	-4.87186	0.789322	-9.28058	0.427243	-4.88365	0.243985	-5.04375
Q9CZH8-2;Q9CZH8;D6RHN3;Q9CX05;E9Q478	Ccdc77	no	0.934117	-7.65559	0.933915	-7.7707	0.448669	0.540962	0.0179225	0.305971
Q3TRK3;A0A0R4J1E3;Q9QXS6-3;Q9QXS6;Q9QXS6-2	Dbn1	no	0.50029	-5.13849	0.481603	-4.95922	0.00191394	-0.0349077	0	0
Q6P5H2-2;Q6P5H2	Nes	no	0.935024	-8.4489	0.427243	-4.45541	0.427243	-3.81692	0	0
Q5SWZ5;P97434-4;P97434-3;P97434;P97434-5;P97434-2;F6S5I0;F6RND9;Q8CHC7;Q8CBS0;Q8C8T6	Mprip	no	0.45391	-4.38286	0.250969	-3.8451	0.0241542	-0.442073	0.245329	-4.08415
F6U6X3;A1L341;A9C475;Q61214;Q8K006;Q9Z188-2;Q9Z188;Q9Z188-3	Dyrk1a;Dyrk1b	no	0.427243	-4.0361	0.0298933	-0.485814	0.427243	3.75578	0.427243	3.99906
Q8BQY8;Q8BQY8-2;Q8BQY8-3	Hus1	no	0.930443	-7.41516	0	0	0.427243	4.03614	0.427243	4.3758
B2RPZ1;Q4VA55	Mum1l1	no	0.427243	-5.76414	0	0	0.427243	-5.81678	0	0
Q7TMQ1;P23242;Q9CT20	Gja1	no	0.427243	-4.43917	0	0	0	0	0.932627	7.95058
Q99LZ3	Gins4	no	0.427243	-4.09802	0	0	0	0	0	0
Q8BJY1	Psmd5	no	0.328214	-4.30551	0.0393798	0.682185	0.635019	5.60804	0.928062	8.53693
Q62036;B1AXI9	Cep131	no	0.318314	-3.95337	0.02383	-0.41089	0.896245	8.1059	6.5232	11.8093
Q9CQA1	Trappc5	no	0.427243	-3.94984	0	0	0	0	0	0
Q3TMB8;P54822;E9Q0A0;E9Q3T7;E9Q242	Adsl	no	0.427243	-3.91969	0.427243	-3.84184	0	0	0	0
A0A0A6YW87;Q9CX13	Cnih4	no	0.427243	-3.89061	0	0	0.0314302	0.524007	0.427243	4.01484
A2A5R2;G3X9K3;Q3U5C3;Q3U2F2	Arfgef2;Arfgef1	no	0.427243	-3.88548	0.0300056	-0.4685	8.07877	12.5101	0.934647	8.8761
Q9CQ80;A8XY17;A2A4J8;A2A4K0;Q9CQ80-2	Vps25	no	0.289006	-3.8783	0	0	0.32587	4.20752	0.301112	3.94568
D3YY03;D6RHL6;D3Z7J8;Q3UJV1	Ccdc61	no	0.427243	-3.87085	0.000892343	-0.0149	0.0131327	0.21584	0.0133516	0.224452
Q9D0M5	Dynll2	no	0.427243	-3.86164	0	0	0	0	0	0
Q8K3W0;D3Z7P0;Q8K3W0-4;Q8K3W0-6;Q8K3W0-5;Q8K3W0-1	Bre	no	0.427243	-3.85005	0.935106	7.75359	1.25847	9.21501	0.427243	4.00328
B2RY30;Q9JHI7;A0A0G2JFV9;D6RGB5	Exosc9	no	0.44021	-3.84704	0.427243	3.52086	0.0210176	0.34409	0.289148	4.02626
Q3V2C6;Q3V1K9;P31001;Q9JJY2	Des;des	no	0.427243	-3.83364	0.427243	-4.14357	0	0	0	0
Q8K2T8	Paf1	no	0.427243	-3.80393	0.300046	-3.70347	3.72365	2.52379	4.56365	13.6381
A0A286YDJ7;U3RKD2;D3Y273;H6WZ45;D3Y272;E3UVT8;F8VQC9;I1VGT6;I1VGT5;H6WZF5;I1VGT4;E3UVT9;J9RDH0;U3RF68;A0A286YCX8;J9S7F7;A0A286YDK8;J9S4N6;A0A286YD46;J9RZB2;A0A286YCX2;J7H931;A0A286YCS4;J9RV59;Q8BTY2-2;Q8BTY2	Slc4a7	no	0.327584	-3.78419	0.0903112	-0.0685	0.00446303	0.0697861	0.427243	4.14883
Q9CQU3	Rer1	no	0.427243	-3.75106	0.427243	3.96758	0.0192504	0.322954	0	0
Q6ZQ23;F8VQ54;Q8R418-2;Q8R418;Q3UUV8	Dicer1	no	0.427243	-3.73091	0	0	0	0	0.934607	8.40038
Q05BD4;Q8BK37;Q5SWZ0;Q8R574	Prpsap2	no	0.427243	-3.71374	0.427243	-3.87292	0.933505	-7.37627	0	0
Q6RI65;P29037;Q91YM5	Tbp	no	0.427243	-3.70716	0.932644	7.24478	7.99979	11.1	0.93508	8.25556
Q8K2E5;Q3UZD6;Q9Z1S0	Bub1b	no	0.255026	-3.67487	0.421042	-3.77106	0.717021	5.75259	0.609006	5.23078
A0A0M3HEP3;Q8CCZ4;Q99M04	Lias	no	0.376364	-3.65057	0.0210945	0.0406	0.319439	4.50522	0.427243	4.24179
Q3UIR2;Q9D902;Q9CWC4	Gtf2e2	no	0.427243	-3.55886	0.427243	3.58681	0.934605	7.84176	0.427243	4.05602
Q4KML7;Q3UXR4;Q3UL48;Q3TCP5;P26040;Q8C2N4;Q7TSG6;Q05CE6;Q8CBU4;Q05DU4;Q3TZQ2;A0A5F8MPB9;Q3UJJ8;Q3TH46;Q3U111;P26041;P26043	Ezr;Rdx;Msn	no	0.427243	-3.5552	0.935104	-6.9419	0.472674	4.96641	0	0
Q9D7I8;Q9D7I8-2	Fam83d	no	0.286366	-3.53281	0.0107344	-0.176113	1.80311	1.58571	0.731846	5.4539
Q922Q1;E0CZH6	44257	no	0.427243	-3.51618	0.310314	3.73482	0.427243	3.62355	0.0642925	1.00436
Q541Z2;Q61239	Fnta	no	0.427243	-3.41275	0	0	0	0	0	0
B1AQH6;Q925J9-3;Q925J9-2;Q925J9-4;Q925J9	Med1	no	0.427243	-3.40388	0.00701566	-0.112693	0.405692	3.7012	0.935009	7.97234
E9QKV6;B9EHV1;A0A1D5RLD1;E9PWZ6;E9PZW8;Q9QY06-3;Q9QY06;Q9QY06-2;Q3TRQ0;Q3UFX8	Myo9b	no	0.257056	-3.39894	0.0570575	-0.85236	0.354974	4.40538	0.427243	3.63101
A0A286YDT6;Q3ULA2-2;Q3ULA2	Btrc	no	0.427243	-3.30783	0.427243	3.91006	4.99676	12.0536	0.427243	3.96016
A0A1D5RLL3;Q8BG67;Q8BG67-2	Efr3a	no	0.309913	-3.23559	0.0033424	0.0421	0.0075549	0.102481	0	0
Q3UPP8-3;Q3UPP8;E0CZ48;E0CYR4;A0A1L1SUS8;U5KVR9;F8VPJ7;Q3UPP8-2	Cep63	no	0.427243	-3.19649	0.0116037	-0.159023	0.264161	3.15054	0	0
G8JL74;G3UXA6;Q8BHD7-2;Q8BHD7;G3UZ01	Ptbp3	no	0.265726	-2.94876	0.937454	0.713697	2.01131	1.19991	2.51821	3.04842
J3QJU5;Q3TJ91	Llgl2	no	1.07804	-2.14726	0.124867	-2.31493	0.105781	-1.99461	1.7085	-2.59819
Q5SW83;P61161;Q8BMA4	Actr2	no	1.02982	-1.04429	0.10664	-0.280703	0.185749	0.153748	0.40859	0.677163
Q542B0;Q921I9	Exosc4	no	0.0506798	-0.813893	0	0	0.0231439	-0.412022	4.49723	12.0832
Q4KL81;P63260;Q3TSB7;Q3UD81	Actg1	no	2.11474	-0.805785	1.59315	-0.584639	0.422856	-0.117339	0.83911	0.364011
Q544H0;Q3THA0;Q9Z1D1	Eif3g	no	1.49226	-0.781869	0.123731	0.294147	1.37218	1.91003	1.23805	0.935952
Q3TRH8;A2AMW0;Q923G3;P47757-2;P47757;P47757-4;F7CAZ6;Q3TVK4	Capzb	no	0.971772	-0.753916	0.293903	-0.406783	0.427243	-4.25378	0.427243	-4.14375
Q9QZ83	Actg1	no	2.03632	-0.739735	1.27426	-0.529085	0.0641554	-0.0264384	1.93378	0.472492
Q5BL07-2;Q5BL07	Pex1	no	0.0424038	-0.739354	0.0529358	-0.81933	0	0	0.0393343	-0.727589
E0CYE2;F7DEU6;P50096;E0CXK0	Impdh1	no	0.0390471	-0.707718	0.0126751	-0.235685	0.265048	4.21402	0	0
G3X8Y3;A0A0A6YW80;Q80UM3	Naa15	no	0.176547	-0.600704	0.540335	0.969521	0.294099	0.6124	1.05128	0.449571
A2RS22;Q9WUM3;A0A494B9Y4;D3YUG6	Coro1b	no	0.0359321	-0.580118	0.046225	-0.790602	0.427243	3.72574	0	0
Q0VGR5;Q8K389	Cdk5rap2	no	0.032333	-0.565613	0.0343396	-0.617666	0.292217	0.417314	0.934655	8.11452
Q3URM4;Q9D1Q6	Erp44	no	0.646623	-0.542411	0.0196877	0.0492	0.258075	0.21371	0.237965	0.116299
Q9DCC4	Pycrl	no	0.0331097	-0.508446	0.00415864	0.068	0.427243	3.75109	0	0
Q9ERR1-2;Q9ERR1;F6Q325;Q9CZA6-4;Q9CZA6-3;Q9CZA6-2;Q9CZA6	Ndel1;Nde1	no	0.0280004	-0.48222	0	0	0.0124288	-0.206101	0	0
Q9JM76;H7BWZ3;D3Z2F7;D3Z2F8	Arpc3	no	1.10743	-0.463548	0.0367706	0.0926	0.29554	0.368643	0.0151456	0.258258
A0A0G2JF85;Q3UHD6-2;Q3UHD6;A0A0G2JGD5	Snx27	no	0.0315195	-0.453994	0.273798	3.82538	0	0	0.0134571	0.237217
Q8CAQ8-3	Immt	no	0.0263091	-0.42243	0	0	0	0	1.05618	8.93535
A4Q9E4	Ttll2	no	0.0237516	-0.407947	0	0	0	0	0	0
Q3ULF7;Q3TWJ4;Q3TGW0;Q99JY9;Q3TGE1;A0A087WRA1	Actr3	no	0.45911	-0.364618	0.567734	-0.547214	0.0414857	-0.0406971	0	0
Q5RKN9;Q3UAS2;P47753;Q3UJV2;Q3TLJ0;A0A0G2JE27	Capza1	no	0.305418	-0.351429	0.407789	0.409443	1.09782	0.987564	0	0
K3W4L1;H3BK01;Q8R2K4;A0A087WQC4;H3BJR2;Q8R2K4-2	Taf6l	no	0.0196897	-0.324506	0.0677046	-0.073	6.1002	12.0623	0.386843	-0.876874
D3YU17;Q8VCM8	Ncln	no	1.0377	-0.269156	0.677805	-0.156136	0.00191654	-0.0417843	0.371426	4.20354
B2M0R4;E9PW10;B2M0R6;A0A1B0GSQ3	Triml2	no	0.0148246	-0.269138	0.345012	0.637579	0.552478	5.1903	0.578098	5.39791
F6QZ47	Ctnnb1	no	0.0134964	-0.250568	0	0	0	0	0	0
Q6F4J1;P83887;Q6F4J0;Q8VCK3	Tubg1;Tubg2	no	0.118899	-0.242594	0.793074	1.70009	3.74817	1.90944	0.85014	8.97554
A0A087WP47;A0A087WP74;B2KFD2;Q5DTW7-3;Q5DTW7;A0A140T8R9	2810474O19Rik;Kiaa1551	no	0.0155323	-0.241504	0.0130903	0.21859	5.53291	12.4949	0.427243	3.78887
B2RXC1	Trappc11	no	0.0133041	-0.2111	0.427243	3.98186	0.347529	4.66438	4.3246	12.8632
Q3U094;Q3TCE7;Q91Z25;Q9WV32;Q3TBA2	Arpc1b	no	0.262396	-0.205114	0.0961217	0.163184	0.171836	0.115281	0.268479	0.499179
P58044;G3XA48	Idi1	no	0.211231	-0.181653	0.743034	0.41846	2.40974	1.8874	1.51626	1.81395
A2RRJ6;Q80SY4;Q3UTL6;F6ZBL2	Mib1	no	0.0104969	-0.173811	0.00634233	-0.104105	0	0	4.94646	11.7036
H3BKM0;Q5SWR1;Q9DBG3;Q9DBG3-2;H3BIY9	Ap2b1	no	0.0100582	-0.167875	0.00567744	-0.0916	0	0	0.427243	4.07614
Q9D0H1;Q544L2;P07607;Q8VDV6;A0A0G2JF31;Q8C2R3;Q8C2H6	Tyms	no	0.0811757	-0.161198	0.475826	4.21467	1.65047	1.32839	6.1192	12.4392
E9PYT0;B9EKC3;P97393	Arhgap5	no	0.0100028	-0.151695	0	0	0.334179	4.44267	0	0
B2RTN5;Q91YM2;Q3TSU7	Arhgap35	no	0.00756427	-0.150916	0.0072387	0.136587	0	0	0.427243	4.23622
Q8R593;Q9CR50;G3UWD8	Rchy1	no	0.283743	-0.148827	0.0487561	0.698486	1.29046	1.62901	0.085874	1.22868
B2RY70;Q9D486-2;Q9D486;Q9D486-3	Cmip	no	0.00701321	-0.135729	0	0	0	0	0.427243	3.90116
A0A0R4J034;Q99K01-3;Q99K01;Q99K01-2;Q99K01-4	Pdxdc1	no	0.00711401	-0.121386	0.03464	0.61706	1.25005	10.1663	0.677281	6.20419
A0A087WNN8;Q06EZ3;Q61263;A0A087WSJ5	Soat1	no	0.00719079	-0.119846	0	0	0.014336	0.244897	0.427243	3.84625
D3YYE1;D3Z7M9;O35381;F6UFG6	Anp32a	no	0.0728886	-0.113218	2.84001	0.554198	1.48028	0.803693	0.885606	0.612385
Q3UIB5;Q99LB2;A0A2I3BRG8;A0A2I3BPY3;Q9D2U3	Dhrs4	no	0.00633064	-0.105278	0.315695	4.23285	0.427243	4.13288	0.762491	5.71472
A2A5N2;Q9CQV8-2;Q9CQV8;A2A5N1	Ywhab	no	0.0993146	-0.0978	0.122811	-0.169933	1.72824	1.53646	1.51966	1.58789
E9PWD3;Q3UUW5;Q61458	Ccnh	no	0.0660215	-0.091	0.427243	3.78453	1.10742	8.65882	0.931314	8.02416
Z4YJW0;A1L2Z3;Q8C7X2-2;Q8C7X2	Emc1	no	0.00579972	-0.0876	0.301603	0.414815	1.24021	8.51552	6.65536	13.6008
Q8K1K8;A2APR8;O08901;Q9CS10	Bub1	no	0.00468758	-0.087	0.0945362	-0.279334	0.346222	1.18299	0.0146678	0.0538095
A1A4T2;Q8BHN3-2;Q8BHN3;Q8BHN3-3;Q3UE86	Ganab	no	0.0392156	-0.0686	0.322708	4.40398	0.722059	6.00373	7.07255	14.9216
Q3V424;P62309	Snrpg	no	0.00407288	-0.0674	0.637499	0.550261	0.595906	5.12695	8.29474	12.7745
Q5DTH1;O08759-3;O08759-2;O08759	Ube3a	no	0.00326581	-0.0537	0.427243	-3.98952	0.351684	4.6742	1.09156	8.9523
Q8BWK1;Q8R3S9;Q8BUE0;E9QAD4;Q7TQK5	Ccdc93	no	0.00281983	-0.0464	0.0185323	0.292075	0	0	0	0
Q80YR4-3;Q80YR4;Q80YR4-2	Znf598	no	0.00249111	-0.0382	0	0	0	0	0.427243	3.39829
Q3TGG2;Q7TQH0-2;E9Q5Q0;Q3TYH7;A0A0U1RPL0;Q7TQH0-3;Q7TQH0	Atxn2l	no	0.0126786	-0.0371	0.289475	0.404245	0.779933	6.93196	2.91491	3.55606
Q8CGJ6;A0A1W2P6I5;Q811B2;B6ZHC7;Q80UE4;B6ZHC5;Q8C928;Q80UE5;Q80UE3;Q3UNQ6;B6ZHD0;O70318;Q811C0;B6ZHC6	Epb4.1l2;Epb41l2	no	0.0021695	-0.0343	0.0240018	-0.372999	0.506598	0.514482	0.427243	3.99996
A0A1D5RLY9;B9EK76;Q80TE4-2;Q80TE4	Sipa1l2	no	0.00630811	-0.0312	0.00840046	0.156126	0.0272543	-0.0145995	1.14367	0.953001
Q9JJF3	No66	no	0.00162636	-0.027	0.0270788	0.457819	0.0338529	0.535941	0.0218886	0.367001
Q80SY5	Prpf38b	no	0.00145615	-0.0243	0.597877	0.635864	0.061512	1.03993	1.1467	9.78617
A2AHJ4	Brwd3	no	0.0016027	-0.0242	0.102545	1.44943	0.0318161	-0.511148	0	0
Q3UWT6;P49722;Q8BKE0;Q9CZ58	Psma2	no	0.00123255	-0.0214	0.475794	4.21019	2.90527	1.59912	1.22069	10.0854
Q3UU56;Q8BL74;D3Z7I0	Gm29609;Gtf3c2	no	0.00105616	-0.0155	0	0	1.61422	1.91056	1.00478	8.93074
Q3TWV4;Q5FWI9;Q3TH69;P84091;A0A338P798;Q3UCW9;Q6A0C9	Ap2m1	no	0.000181278	-0.00295	0.427243	3.70291	0.3225	4.14346	0.427243	4.11701
Q9JMK2;Q3TYE1;Q9QUI3	Csnk1e	no	0.00384278	-0.00224	1.078	0.658404	2.19836	1.31223	2.46592	1.45825
Q3U5R4;B2RRX1;P60710;Q3UAF7;Q3UA89;Q3U939;Q3U804;Q3UAA9;Q3UGS0;Q61276;Q3UAF6;Q3UCF8;Q3TIJ9;E9Q1F2;E9Q5F4;G3UZ07	Actb;Actg1	no	0	0	0	0	0	0	0	0
Q3UBP6	Actb	no	0	0	0	0	0	0	0	0
Z4YJS5;Z4YK85;M0QWP1;A2ASQ1-3;A2ASQ1-2;A2ASQ1	Agrn	no	0	0	0	0	0	0	0	0
O08715;O08715-4;O08715-6;O08715-2;O08715-5;O08715-3	Akap1	no	0	0	0	0	0.427243	3.62947	0.427243	4.57939
A0A087WRP9;S4R278;S4R208;Q9QXH1;G3X971;S4R1X7;S4R2C1;S4R187;S4R2F5;S4R2J6;S4R165;S4R236;A0A1W2P812;S4R1S2;G5E8K2;G5E8K3;S4R2S8;W6PPA1;S4R2K9;A0A087WNU5;W6PPR4;G5E8K5-6;G5E8K5-5;G5E8K5-4;G5E8K5-2;G5E8K5-3;G5E8K5	Ank3	no	0	0	0	0	0	0	0	0
Q8CC03;Q8CBB7;Q3UKX8;P22892	Ap1g1	no	0	0	0	0	0.935038	8.11961	0.427243	3.91448
[truncated: 1,160 more rows]
